# Supplementary material for: Enhancement of host anti-mycobacterial immunity by green tea hot-water extract is mediated through miR-9-5p-enriched lung extracellular vesicles
Source: Front Immunol. 2026 Apr 1;17:1786162. doi: 10.3389/fimmu.2026.1786162 (PMC13079060; doi:10.3389/fimmu.2026.1786162)
Supplement: Supplementary file 1 [file Table1.xlsx]

## Sheet: Sheet1
No.	Compound	Molecular Formula	m/z (observed)	Ion mode	Retention time (min)
1	Thiamine monophosphate	C12H17N4O4PS	345.0798 ([M]⁺); 343.0672 ([M−2H]⁻)	ESI⁺ / ESI⁻	1.34-1.35
2	Gallic acid	C7​H6​O5​	153.0172（[M+H-H2O]⁺；169.0143 ([M-H]⁻)	ESI⁺ / ESI⁻	1.3-1.32
3	Gallocatechin	C15​H14​O7​	307.0809（[M+H]⁺；305.0671 （[M−2H]⁻）	ESI⁺ / ESI⁻	2.24-2.25
4	5-p-Coumaroylquinic acid	C16​H18​O8​	339.1051（[M+H]⁺；337.0928([M-H]⁻）	ESI⁺ / ESI⁻	2.75
5	Caffeine	C8​H10​N4​O2​	195.0884（[M+H]⁺）	ESI⁺	2.908
6	Epigallocatechin gallate	C22​H18​O11​	459.089（[M+H]⁺；457.0776([M-H]⁻）	ESI⁺ / ESI⁻	3.102-3.103
7	Flavonoid triglycoside	-	773.2073（[M+H]⁺；771.1995([M-H]⁻）	ESI⁺ / ESI⁻	3.261
8	Gossypetin 8-glucoside	C21​H20​O13​	481.0932（[M+H]⁺；479.0817([M-H]⁻）	ESI⁺ / ESI⁻	3.24
9	Flavonoid diglycoside	-	579.1669（[M+H]⁺;577.1557([M-H]⁻）	ESI⁺ / ESI⁻	3.34-3.35
10	Cosmosiin	C21​H20​O10​	433.1104（[M+H]⁺；431.0972([M-H]⁻）	ESI⁺ / ESI⁻	3.43
11	3-Galloylcatechin	C22​H18​O10​	443.0947（[M+H]⁺；441.0828([M-H]⁻）	ESI⁺ / ESI⁻	3.51
12	L-Theanine	C7​H14​N2​O3​	175.1075（[M+H]⁺；173.0936([M-H]⁻）	ESI⁺ / ESI⁻	3.93-3.94
13	Quinic acid	C7​H12​O6​	191.0568([M-H]⁻;191.0565([M-H]⁻)	ESI⁺ / ESI⁻	4.304
14	Lactose	C12H22O11	360.1488 ([M+NH₃+H]⁺); 365.1043 ([M+Na]⁺); 341.1094 ([M−H]⁻)	ESI⁺ / ESI⁻	4.5
15	5-Methylcytidine	C10​H15​N3​O5​	258.1099（[M+H]⁺)	ESI⁺	4.6
16	Galactose-beta-1,4-xylose	C11​H20​O10​	313.111（[M+H]⁺;311.0991([M-H]⁻）	ESI⁺ / ESI⁻	5.13
17	Arginine	C6H14N4O2	175.1186（[M+H]⁺；173.1038([M-H]⁻）	ESI⁺ / ESI⁻	5.23
