# Supplementary material for: Enhancement of host anti-mycobacterial immunity by green tea hot-water extract is mediated through miR-9-5p-enriched lung extracellular vesicles
Source: Front Immunol. 2026 Apr 1;17:1786162. doi: 10.3389/fimmu.2026.1786162 (PMC13079060; doi:10.3389/fimmu.2026.1786162)
Supplement: Supplementary file 2 [file Table2.xlsx]

## Sheet: Sheet1
ID	G_B_1	G_B_2	G_B_3	P_B_1	P_B_2	P_B_3	baseMeanCase	baseMeanControl	baseMean	log2FoldChange	lfcSE	stat	pvalue	padj	type
mmu-miR-23a-5p	43.0528	29.7784	78.132	59.6622	28.876	33.4794	50.3211	40.6725	45.4968	0.262786	0.536318	0.489982	0.624146	0.948014	Not DEG
mmu-miR-22-3p	8545.09	10869.1	8619.86	9746.92	9589.17	10082.3	9344.69	9806.13	9575.41	-0.0693805	0.233545	-0.297076	0.766408	0.958011	Not DEG
mmu-miR-5113	0	4.35782	0	0	0	0	1.45261	0	0.726303	3.00451	3.97264	0.756299	0.44947	NA	Not DEG
mmu-miR-12202-3p	0	0	0	0.785029	0	0	0	0.261676	0.130838	-1.02219	4.08047	-0.250508	0.802195	NA	Not DEG
mmu-miR-3068-5p	17.6929	20.3365	10.5584	10.9904	17.9499	13.3917	16.1959	14.1107	15.1533	0.232616	0.686754	0.338717	0.734823	0.958011	Not DEG
mmu-miR-7680-3p	2.94882	0	2.11167	4.71017	10.1456	3.34794	1.68683	6.06791	3.87737	-1.89412	1.46285	-1.29482	0.195384	NA	Not DEG
mmu-miR-505-3p	2.35906	1.45261	0	1.57006	3.12173	1.67397	1.27055	2.12192	1.69624	-0.595176	1.85531	-0.320796	0.748365	NA	Not DEG
mmu-miR-28b	0	0	0	0.785029	0	0	0	0.261676	0.130838	-1.02219	4.08047	-0.250508	0.802195	NA	Not DEG
mmu-miR-452-3p	0	0	0	0	1.56086	0	0	0.520288	0.260144	-1.74313	4.04067	-0.431397	0.66618	NA	Not DEG
mmu-miR-7240-5p	1.76929	0	0	0	0	0	0.589764	0	0.294882	1.92147	4.01783	0.478235	0.632483	NA	Not DEG
mmu-miR-669f-5p	1.17953	0	0	0	0	1.67397	0.393176	0.557989	0.475583	0.534693	4.03717	0.132442	0.894634	NA	Not DEG
mmu-miR-25-5p	0	0.726303	0	0	0.780432	1.67397	0.242101	0.818133	0.530117	-1.06208	3.58435	-0.296309	0.766994	NA	Not DEG
mmu-miR-3084-3p	1.17953	2.90521	0	2.35509	0	0	1.36158	0.785029	1.0733	0.790262	2.72481	0.290025	0.771797	NA	Not DEG
mmu-miR-672-3p	1.17953	0	6.33502	0	0.780432	0	2.50485	0.260144	1.3825	2.68987	2.64687	1.01625	0.309512	NA	Not DEG
mmu-miR-501-3p	133.876	126.377	223.838	146.015	164.671	154.005	161.364	154.897	158.13	0.0396499	0.344371	0.115137	0.908336	0.988017	Not DEG
mmu-miR-466c-5p	2.35906	0	0	0	0	3.34794	0.786352	1.11598	0.951165	-0.234542	3.30564	-0.0709522	0.943436	NA	Not DEG
mmu-let-7d-5p	4689.8	4211.1	4377.5	4286.26	3903.72	4171.53	4426.14	4120.5	4273.32	0.103338	0.220564	0.468516	0.639416	0.950136	Not DEG
mmu-miR-148a-3p	55407.2	56128.7	59868.1	51540.3	52596.5	54857.6	57134.6	52998.1	55066.4	0.108416	0.214566	0.50528	0.613362	0.948014	Not DEG
mmu-miR-29b-1-5p	3.53858	1.45261	10.5584	7.06526	3.12173	13.3917	5.18319	7.85958	6.52138	-0.703725	1.12614	-0.624901	0.532036	0.915597	Not DEG
mmu-miR-376b-3p	2.94882	2.90521	2.11167	0	0	0	2.65524	0	1.32762	3.85324	2.48246	1.55219	0.120617	NA	Not DEG
mmu-miR-12184-5p	0.589764	0	0	0	0	0	0.196588	0	0.098294	0.854564	4.07352	0.209785	0.833836	NA	Not DEG
mmu-miR-7004-5p	0	0	0	0.785029	0	0	0	0.261676	0.130838	-1.02219	4.08047	-0.250508	0.802195	NA	Not DEG
mmu-miR-188-5p	0	0	0	0	1.56086	8.36984	0	3.31023	1.65512	-4.17228	2.70838	-1.5405	0.123438	NA	Not DEG
mmu-miR-342-3p	31.8473	20.3365	27.4518	30.6161	35.8999	38.5013	26.5452	35.0058	30.7755	-0.393611	0.507058	-0.776264	0.437593	0.879776	Not DEG
mmu-miR-214-5p	63.1048	26.8732	23.2284	36.1113	58.5324	30.1314	37.7355	41.5917	39.6636	-0.120255	0.563087	-0.213564	0.830887	0.975963	Not DEG
mmu-miR-193a-5p	12.385	9.44194	6.33502	11.7754	11.7065	5.0219	9.38734	9.50127	9.4443	-0.0120651	0.850306	-0.0141891	0.988679	0.994052	Not DEG
mmu-miR-421-3p	28.3087	26.1469	25.3401	25.1209	10.9261	40.1752	26.5986	25.4074	26.003	0.106313	0.615339	0.172772	0.862831	0.988017	Not DEG
mmu-miR-18a-3p	0	2.90521	0	0	0	0	0.968404	0	0.484202	2.44878	4.00015	0.612171	0.540425	NA	Not DEG
mmu-miR-145a-3p	1061.58	593.389	593.381	952.24	993.49	1268.87	749.448	1071.53	910.491	-0.511818	0.320367	-1.5976	0.110133	0.576546	Not DEG
mmu-miR-350-3p	0.589764	2.17891	0	2.35509	0	0	0.922891	0.785029	0.85396	0.264781	2.99198	0.088497	0.929482	NA	Not DEG
mmu-miR-148b-5p	21.8213	31.9573	10.5584	34.5413	24.1934	15.0657	21.4457	24.6001	23.0229	-0.173413	0.640555	-0.270723	0.786604	0.960094	Not DEG
mmu-miR-376c-3p	0	0	0	1.57006	0	0	0	0.523353	0.261676	-1.74876	4.04037	-0.432822	0.665144	NA	Not DEG
mmu-miR-6414	1.17953	0	0	0	0	0	0.393176	0	0.196588	1.49647	4.03717	0.370672	0.710882	NA	Not DEG
mmu-miR-1895	0	5.08412	2.11167	1.57006	6.24346	0	2.3986	2.60451	2.50155	-0.175715	1.92513	-0.0912744	0.927275	NA	Not DEG
mmu-miR-7a-5p	823.311	1245.61	715.858	990.706	1029.39	1365.96	928.259	1128.68	1028.47	-0.278589	0.306433	-0.909134	0.363279	0.856397	Not DEG
mmu-miR-149-5p	88.4646	82.0722	27.4518	42.3916	39.802	40.1752	65.9962	40.7896	53.3929	0.726064	0.502064	1.44616	0.148133	0.65249	Not DEG
mmu-miR-378c	1177.76	1507.8	1501.4	964.015	887.351	1089.75	1395.65	980.373	1188.01	0.509648	0.251307	2.02799	0.0425609	0.342338	Not DEG
mmu-miR-448-3p	8.84646	1.45261	0	3.14012	0	3.34794	3.43302	2.16268	2.79785	0.794576	1.82839	0.434577	0.663869	NA	Not DEG
mmu-miR-484	200.52	265.101	202.721	258.274	235.691	229.334	222.78	241.1	231.94	-0.111668	0.287913	-0.387853	0.698125	0.953528	Not DEG
mmu-miR-330-5p	139.184	144.534	118.254	124.035	158.428	107.134	133.991	129.865	131.928	0.0452441	0.329009	0.137516	0.890623	0.988017	Not DEG
mmu-miR-130a-3p	61.9252	51.5675	76.0203	63.5873	62.4346	46.8711	63.171	57.631	60.401	0.103901	0.403693	0.257377	0.796888	0.960094	Not DEG
mmu-miR-881-3p	7.66693	2.17891	0	3.92514	0.780432	0	3.28195	1.56853	2.42524	1.0635	1.87785	0.566339	0.571164	NA	Not DEG
mmu-miR-6237	2.35906	0	0	0	0	0	0.786352	0	0.393176	2.23302	4.00666	0.557327	0.577304	NA	Not DEG
mmu-miR-383-5p	0	9.44194	0	0	0	0	3.14731	0	1.57366	4.11334	3.1253	1.31614	0.188127	NA	Not DEG
mmu-let-7e-3p	40.104	33.4099	6.33502	33.7562	34.339	38.5013	26.6163	35.5322	31.0742	-0.349702	0.619454	-0.564533	0.572392	0.940549	Not DEG
mmu-miR-455-3p	77.8489	26.1469	14.7817	51.0269	49.1672	58.5889	39.5925	52.9277	46.2601	-0.372016	0.594574	-0.625686	0.531521	0.915597	Not DEG
mmu-miR-139-3p	3.53858	0	2.11167	14.1305	3.90216	0	1.88342	6.01089	3.94716	-1.71017	1.68105	-1.01732	0.308999	NA	Not DEG
mmu-miR-6943-5p	2.35906	0	0	0	0	0	0.786352	0	0.393176	2.23302	4.00666	0.557327	0.577304	NA	Not DEG
mmu-miR-24-1-5p	96.7213	90.0615	80.2436	122.464	125.65	113.83	89.0088	120.648	104.828	-0.431896	0.326244	-1.32385	0.185554	0.710213	Not DEG
mmu-miR-1981-3p	0	5.08412	4.22335	3.92514	2.3413	3.34794	3.10249	3.20479	3.15364	-0.0992389	1.56779	-0.0632987	0.949529	NA	Not DEG
mmu-miR-190a-3p	0	0	8.4467	0	0	0	2.81557	0	1.40778	3.85003	3.30191	1.166	0.243614	NA	Not DEG
mmu-miR-335-5p	0	5.08412	0	0	0	0	1.69471	0	0.847353	3.22428	3.8521	0.837019	0.402582	NA	Not DEG
mmu-miR-103-3p	560.866	658.03	502.579	562.866	548.644	605.976	573.825	572.495	573.16	0.00725142	0.253846	0.0285662	0.977211	0.988017	Not DEG
mmu-miR-344g-3p	0	0	0	3.92514	0	0	0	1.30838	0.654191	-2.90727	3.97717	-0.73099	0.464785	NA	Not DEG
mmu-miR-7060-5p	0	0	0	0	0.780432	0	0	0.260144	0.130072	-1.02219	4.08047	-0.250508	0.802195	NA	Not DEG
mmu-miR-3079-5p	1.76929	2.90521	0	6.28023	0	0	1.55817	2.09341	1.82579	-0.383101	2.29406	-0.166997	0.867373	NA	Not DEG
mmu-miR-29c-5p	44.2323	41.3993	50.6802	59.6622	49.9477	48.5451	45.4373	52.7183	49.0778	-0.231899	0.415803	-0.557715	0.577039	0.940549	Not DEG
mmu-miR-301a-3p	0	0	0	0	0.780432	0	0	0.260144	0.130072	-1.02219	4.08047	-0.250508	0.802195	NA	Not DEG
mmu-miR-669e-5p	0	0.726303	0	0	0	0	0.242101	0	0.12105	0.986123	4.06836	0.242388	0.80848	NA	Not DEG
mmu-miR-1306-5p	1.76929	5.08412	0	2.35509	0	1.67397	2.28447	1.34302	1.81374	0.872662	2.0611	0.423396	0.672007	NA	Not DEG
mmu-miR-467b-5p	12.385	2.17891	0	3.14012	7.02389	10.0438	4.85465	6.73594	5.79529	-0.333091	1.26569	-0.26317	0.79242	0.960094	Not DEG
mmu-miR-7057-3p	0	0	0	0	0	1.67397	0	0.557989	0.278995	-1.02219	4.08047	-0.250508	0.802195	NA	Not DEG
mmu-miR-30d-3p	250.06	374.772	306.193	484.363	343.39	398.404	310.342	408.719	359.53	-0.397878	0.299167	-1.32995	0.183534	0.710213	Not DEG
mmu-miR-320-5p	0	0.726303	2.11167	0.785029	0	6.69587	0.945993	2.49363	1.71981	-1.65512	2.30488	-0.718096	0.472698	NA	Not DEG
mmu-miR-140-3p	5646.4	6423.42	3680.65	4933.12	4818.39	5686.47	5250.16	5145.99	5198.08	0.0297293	0.284047	0.104663	0.916643	0.988017	Not DEG
mmu-miR-6997-5p	0	0	0	0	1.56086	0	0	0.520288	0.260144	-1.74313	4.04067	-0.431397	0.66618	NA	Not DEG
mmu-miR-16-1-3p	152.159	236.048	145.706	212.743	129.552	133.917	177.971	158.737	168.354	0.166983	0.364926	0.45758	0.647254	0.952221	Not DEG
mmu-miR-185-5p	79.6182	86.43	61.2386	92.6334	95.9932	92.0682	75.7623	93.5649	84.6636	-0.288152	0.353795	-0.81446	0.415382	0.873246	Not DEG
mmu-miR-99b-5p	3374.04	3447.03	2681.83	3903.95	4741.91	4623.5	3167.63	4423.12	3795.38	-0.48078	0.244238	-1.96849	0.049012	0.377193	Not DEG
mmu-miR-3069-3p	2.35906	0	0	0	0	0	0.786352	0	0.393176	2.23302	4.00666	0.557327	0.577304	NA	Not DEG
mmu-miR-1194	4.12835	7.26303	0	7.06526	3.12173	11.7178	3.79713	7.30159	5.54936	-0.783336	1.20259	-0.651376	0.514804	0.914175	Not DEG
mmu-miR-700-5p	7.66693	10.8945	23.2284	12.5605	4.68259	6.69587	13.93	7.97964	10.9548	0.723124	0.859368	0.84146	0.400091	0.858744	Not DEG
mmu-miR-653-5p	47.7709	46.4834	107.695	111.474	97.554	103.786	67.3166	104.271	85.794	-0.676417	0.430361	-1.57174	0.11601	0.587995	Not DEG
mmu-miR-34b-5p	1894.91	2106.28	2012.43	2134.49	1720.07	1640.49	2004.54	1831.68	1918.11	0.12945	0.241495	0.536038	0.591932	0.94403	Not DEG
mmu-miR-770-5p	1.76929	0	0	0	0	0	0.589764	0	0.294882	1.92147	4.01783	0.478235	0.632483	NA	Not DEG
mmu-miR-3060-3p	2.35906	3.63151	0	3.92514	7.02389	13.3917	1.99686	8.11359	5.05522	-1.80752	1.24319	-1.45394	0.145963	0.650678	Not DEG
mmu-miR-3077-3p	0	0	0	0.785029	0	0	0	0.261676	0.130838	-1.02219	4.08047	-0.250508	0.802195	NA	Not DEG
mmu-miR-3083-5p	1.17953	0	4.22335	0	0	0	1.80096	0	0.90048	3.20588	3.30112	0.971149	0.331474	NA	Not DEG
mmu-miR-181a-1-3p	30.6677	42.8519	27.4518	27.476	41.3629	33.4794	33.6571	34.1061	33.8816	-0.00342889	0.498782	-0.00687453	0.994515	0.996794	Not DEG
mmu-miR-615-5p	0	0	0	0.785029	0	0	0	0.261676	0.130838	-1.02219	4.08047	-0.250508	0.802195	NA	Not DEG
mmu-miR-7653-5p	2.35906	0	0	0	0	0	0.786352	0	0.393176	2.23302	4.00666	0.557327	0.577304	NA	Not DEG
mmu-miR-203-3p	362.115	333.373	428.67	274.76	313.734	286.248	374.719	291.581	333.15	0.356417	0.267866	1.33058	0.183327	0.710213	Not DEG
mmu-miR-30d-5p	24886.9	30473.5	27656.6	37669.6	38641.5	44967.8	27672.3	40426.3	34049.3	-0.546826	0.232438	-2.35257	0.0186443	0.191751	Not DEG
mmu-miR-674-5p	6.48741	2.17891	6.33502	6.28023	10.9261	6.69587	5.00045	7.96738	6.48392	-0.716918	1.01837	-0.703988	0.481441	0.895529	Not DEG
mmu-miR-5709-5p	1.17953	0.726303	0	3.92514	3.12173	1.67397	0.635277	2.90695	1.77111	-1.93529	1.88324	-1.02764	0.30412	NA	Not DEG
mmu-miR-125a-3p	13.5646	29.0521	21.1167	14.1305	12.4869	23.4355	21.2445	16.6843	18.9644	0.376961	0.654454	0.575993	0.56462	0.940549	Not DEG
mmu-miR-15a-5p	4.12835	15.9787	4.22335	0	2.3413	6.69587	8.11012	3.01239	5.56125	1.58418	1.34314	1.17946	0.238215	0.742078	Not DEG
mmu-miR-486a-3p	61.9252	166.323	59.1269	4.71017	11.7065	31.8054	95.7918	16.074	55.9329	2.65957	0.665671	3.99533	6.46046e-05	0.00199197	Up
mmu-miR-219a-1-3p	4.71811	3.63151	14.7817	12.5605	7.80432	1.67397	7.71045	7.34625	7.52835	-0.0833033	1.05983	-0.0786009	0.93735	0.988017	Not DEG
mmu-miR-7679-5p	0	0	0	1.57006	0	0	0	0.523353	0.261676	-1.74876	4.04037	-0.432822	0.665144	NA	Not DEG
mmu-miR-30c-5p	3797.49	3701.24	3735.55	4418.14	4907.36	5775.19	3744.76	5033.56	4389.16	-0.426371	0.233909	-1.82281	0.0683321	0.421532	Not DEG
mmu-miR-497b	2.35906	3.63151	0	0	0.780432	1.67397	1.99686	0.818133	1.4075	1.54658	2.27631	0.679423	0.49687	NA	Not DEG
mmu-miR-12201-3p	0	3.63151	0	0	0	0	1.2105	0	0.605252	2.74739	3.98502	0.689428	0.490554	NA	Not DEG
mmu-miR-24-2-5p	1755.73	2093.2	1826.6	2329.97	2224.23	2174.48	1891.84	2242.89	2067.37	-0.24547	0.228815	-1.07279	0.283368	0.791448	Not DEG
mmu-miR-10b-3p	4.12835	3.63151	0	0	0	0	2.58662	0	1.29331	3.85279	2.80114	1.37544	0.168996	NA	Not DEG
mmu-miR-8114	0.589764	3.63151	8.4467	1.57006	2.3413	3.34794	4.22266	2.41976	3.32121	0.720242	1.45831	0.493889	0.621384	NA	Not DEG
mmu-miR-132-3p	111.465	41.3993	16.8934	56.5221	67.1172	46.8711	56.586	56.8368	56.7114	0.0226902	0.599321	0.0378599	0.969799	0.988017	Not DEG
mmu-miR-511-5p	0	0	0	0.785029	1.56086	0	0	0.781964	0.390982	-2.19175	4.01951	-0.545277	0.585563	NA	Not DEG
mmu-miR-1943-5p	14.7441	7.98933	54.9035	24.3359	19.5108	23.4355	25.879	22.4274	24.1532	0.129729	0.736623	0.176113	0.860205	0.988017	Not DEG
mmu-miR-6978-3p	1.76929	0.726303	0	0	2.3413	0	0.831865	0.780432	0.806149	0.16543	3.04113	0.0543976	0.956618	NA	Not DEG
mmu-miR-1947-5p	11.2055	30.5047	25.3401	8.63532	18.7304	6.69587	22.3501	11.3539	16.852	0.929082	0.74342	1.24974	0.211394	0.727125	Not DEG
mmu-let-7k	28.8984	26.1469	40.1218	31.4012	26.5347	20.0876	31.7224	26.0078	28.8651	0.241801	0.524963	0.460606	0.645081	0.952221	Not DEG
mmu-miR-1961	1.17953	0.726303	0	0.785029	1.56086	0	0.635277	0.781964	0.708621	-0.141549	2.83489	-0.0499309	0.960177	NA	Not DEG
mmu-miR-181a-5p	2692.86	2525.35	2217.26	2484.62	2428.71	2917.73	2478.49	2610.35	2544.42	-0.0735511	0.237062	-0.310261	0.756362	0.958011	Not DEG
mmu-miR-215-3p	4.12835	0.726303	6.33502	2.35509	2.3413	1.67397	3.72989	2.12345	2.92667	0.710613	1.48078	0.479891	0.631305	NA	Not DEG
mmu-miR-701-3p	0	1.45261	0	0	0	0	0.484202	0	0.242101	1.69094	4.02767	0.41983	0.67461	NA	Not DEG
mmu-miR-425-3p	38.3347	43.5782	44.3452	44.7466	46.8259	46.8711	42.086	46.1479	44.1169	-0.138918	0.425521	-0.326465	0.744072	0.958011	Not DEG
mmu-miR-27b-5p	81.9772	90.7878	90.802	125.605	93.6519	98.7641	87.8557	106.007	96.9313	-0.277495	0.342809	-0.809474	0.418243	0.874293	Not DEG
mmu-miR-193b-5p	0	2.90521	2.11167	3.92514	0	0	1.6723	1.30838	1.49034	0.259743	2.52547	0.102849	0.918083	NA	Not DEG
mmu-miR-485-3p	0	0	8.4467	0	0	0	2.81557	0	1.40778	3.85003	3.30191	1.166	0.243614	NA	Not DEG
mmu-miR-879-3p	0	0	2.11167	0	0	0	0.703892	0	0.351946	1.00766	4.06684	0.247776	0.804308	NA	Not DEG
mmu-miR-467e-5p	1.76929	1.45261	0	5.4952	4.68259	0	1.07397	3.3926	2.23328	-1.54056	1.85724	-0.829488	0.406828	NA	Not DEG
mmu-miR-341-5p	0	6.53672	2.11167	1.57006	3.12173	0	2.8828	1.56393	2.22336	0.814321	1.98908	0.409396	0.682249	NA	Not DEG
mmu-miR-1198-3p	0	0	0	0	0	1.67397	0	0.557989	0.278995	-1.02219	4.08047	-0.250508	0.802195	NA	Not DEG
mmu-miR-6899-3p	1.17953	3.63151	0	0	0	0	1.60368	0	0.80184	3.16071	3.36448	0.939436	0.347507	NA	Not DEG
mmu-miR-709	0.589764	2.90521	8.4467	3.14012	0.780432	3.34794	3.98056	2.42283	3.20169	0.619257	1.51351	0.409152	0.682428	NA	Not DEG
mmu-miR-1912-5p	0.589764	0	8.4467	0	0	3.34794	3.01215	1.11598	2.06407	1.50832	2.42308	0.622481	0.533626	NA	Not DEG
mmu-miR-6516-5p	7.66693	5.81042	0	10.9904	7.80432	3.34794	4.49245	7.38089	5.93667	-0.623201	1.16193	-0.536348	0.591718	0.94403	Not DEG
mmu-miR-465a-5p	1.17953	0	0	0	0	0	0.393176	0	0.196588	1.49647	4.03717	0.370672	0.710882	NA	Not DEG
mmu-miR-6900-5p	0	0	0	1.57006	0	0	0	0.523353	0.261676	-1.74876	4.04037	-0.432822	0.665144	NA	Not DEG
mmu-miR-1839-5p	483.017	575.958	637.726	523.614	403.483	363.251	565.567	430.116	497.842	0.389401	0.281248	1.38455	0.166191	0.677706	Not DEG
mmu-miR-203-5p	1.76929	0	0	0	0	0	0.589764	0	0.294882	1.92147	4.01783	0.478235	0.632483	NA	Not DEG
mmu-let-7c-5p	21423.2	20552.9	27295.5	25815.7	24638.2	23756.9	23090.5	24737	23913.7	-0.0995159	0.238288	-0.417629	0.676218	0.953528	Not DEG
mmu-miR-532-5p	973.111	793.849	1144.53	790.524	885.01	843.68	970.496	839.738	905.117	0.206304	0.258784	0.797204	0.425333	0.879776	Not DEG
mmu-miR-770-3p	2.35906	10.1682	0	0	0	0	4.17577	0	2.08788	4.53357	2.43818	1.85941	0.0629696	NA	Not DEG
mmu-miR-714	0.589764	0	0	0	0	0	0.196588	0	0.098294	0.854564	4.07352	0.209785	0.833836	NA	Not DEG
mmu-miR-322-3p	858.697	1206.39	827.777	1028.39	977.882	1183.5	964.287	1063.25	1013.77	-0.138404	0.270512	-0.511639	0.608904	0.948014	Not DEG
mmu-miR-615-3p	0	1.45261	4.22335	0	0	0	1.89199	0	0.945993	3.28032	3.25156	1.00885	0.313049	NA	Not DEG
mmu-miR-194-5p	133.287	99.5035	160.487	135.81	130.332	108.808	131.092	124.983	128.038	0.0507016	0.340159	0.149053	0.881512	0.988017	Not DEG
mmu-miR-7653-3p	0	0	0	0	3.90216	0	0	1.30072	0.65036	-2.89941	3.97755	-0.728945	0.466036	NA	Not DEG
mmu-miR-92a-3p	1403.64	1881.12	1294.46	729.292	924.812	1052.93	1526.41	902.343	1214.37	0.760863	0.281235	2.70544	0.00682147	0.0970748	Not DEG
mmu-miR-31-3p	3.53858	0	0	0	3.90216	0	1.17953	1.30072	1.24012	-0.0973397	2.97741	-0.0326927	0.97392	NA	Not DEG
mmu-miR-7091-3p	0	0.726303	0	0	0	0	0.242101	0	0.12105	0.986123	4.06836	0.242388	0.80848	NA	Not DEG
mmu-miR-1941-5p	2.35906	0	0	0	0	0	0.786352	0	0.393176	2.23302	4.00666	0.557327	0.577304	NA	Not DEG
mmu-miR-141-5p	131.517	159.06	152.041	139.735	126.43	135.591	147.539	133.919	140.729	0.137578	0.304432	0.451917	0.651329	0.952221	Not DEG
mmu-miR-466j	0	0	0	0	0	3.34794	0	1.11598	0.557989	-2.57581	3.99493	-0.64477	0.519076	NA	Not DEG
mmu-miR-92a-1-5p	1.17953	4.35782	0	1.57006	0	8.36984	1.84578	3.3133	2.57954	-0.659337	1.90085	-0.346864	0.728693	NA	Not DEG
mmu-miR-873a-3p	0	2.17891	0	0	0	0	0.726303	0	0.363151	2.12933	4.01013	0.530987	0.595428	NA	Not DEG
mmu-miR-486b-5p	7130.84	17862.7	5251.74	400.365	1313.47	2110.87	10081.8	1274.9	5678.33	2.98448	0.540042	5.52638	3.26909e-08	1.36124e-06	Up
mmu-miR-1187	2.35906	1.45261	10.5584	2.35509	3.12173	1.67397	4.79001	2.38359	3.5868	0.83486	1.39302	0.599317	0.548962	NA	Not DEG
mmu-miR-712-5p	0	0	0	0	1.56086	0	0	0.520288	0.260144	-1.74313	4.04067	-0.431397	0.66618	NA	Not DEG
mmu-miR-3058-5p	0	0	0	0.785029	0	0	0	0.261676	0.130838	-1.02219	4.08047	-0.250508	0.802195	NA	Not DEG
mmu-miR-339-3p	33.6166	27.5995	25.3401	44.7466	34.339	11.7178	28.8521	30.2678	29.5599	-0.0893029	0.594352	-0.150253	0.880565	0.988017	Not DEG
mmu-miR-1956	0	0	6.33502	0	0	0	2.11167	0	1.05584	3.42901	3.62532	0.945851	0.344225	NA	Not DEG
mmu-let-7c-2-3p	281.317	281.805	318.863	442.756	501.038	475.407	293.995	473.067	383.531	-0.69027	0.254525	-2.71199	0.00668797	0.0970748	Not DEG
mmu-miR-191-3p	15.9236	9.44194	6.33502	10.9904	12.4869	5.0219	10.5669	9.49974	10.0333	0.165542	0.848252	0.195156	0.845271	0.983491	Not DEG
mmu-miR-30b-3p	571.481	821.448	1391.59	1544.15	953.688	989.315	928.175	1162.38	1045.28	-0.329037	0.371298	-0.886181	0.37552	0.856397	Not DEG
mmu-miR-369-5p	0	2.90521	0	0	1.56086	0	0.968404	0.520288	0.744346	0.770017	3.56951	0.215721	0.829205	NA	Not DEG
mmu-miR-331-3p	7.07717	13.7998	23.2284	10.2054	5.46303	13.3917	14.7018	9.68671	12.1942	0.573649	0.815245	0.703652	0.48165	0.895529	Not DEG
mmu-miR-208a-3p	0	1.45261	0	0	0	0	0.484202	0	0.242101	1.69094	4.02767	0.41983	0.67461	NA	Not DEG
mmu-miR-5100	2.35906	0	0	0	0	0	0.786352	0	0.393176	2.23302	4.00666	0.557327	0.577304	NA	Not DEG
mmu-miR-340-5p	201.699	220.07	223.838	188.407	170.915	210.92	215.202	190.08	202.641	0.18083	0.283138	0.638663	0.523042	0.915597	Not DEG
mmu-let-7b-3p	13.5646	4.35782	14.7817	18.0557	22.6325	15.0657	10.9014	18.5846	14.743	-0.823129	0.745016	-1.10485	0.269226	0.790584	Not DEG
mmu-miR-129-5p	7.07717	26.8732	2.11167	3.92514	0.780432	6.69587	12.0207	3.80048	7.91058	1.78351	1.17559	1.51712	0.129236	0.608326	Not DEG
mmu-miR-9769-3p	1.76929	1.45261	0	0	0	0	1.07397	0	0.536983	2.59022	3.91041	0.662391	0.50772	NA	Not DEG
mmu-miR-8112	8.84646	7.98933	8.4467	13.3455	5.46303	8.36984	8.4275	9.05945	8.74347	-0.109774	0.867782	-0.1265	0.899336	0.988017	Not DEG
mmu-miR-30c-2-3p	569.122	511.317	717.969	556.585	567.374	564.127	599.47	562.696	581.083	0.0868309	0.260661	0.333118	0.739045	0.958011	Not DEG
mmu-miR-503-5p	23.5906	38.494	31.6751	43.1766	31.9977	33.4794	31.2532	36.2179	33.7356	-0.222194	0.498129	-0.446056	0.655557	0.952221	Not DEG
mmu-miR-7052-5p	1.17953	0	0	0	0	0	0.393176	0	0.196588	1.49647	4.03717	0.370672	0.710882	NA	Not DEG
mmu-miR-450b-3p	18.2827	8.71563	12.67	25.1209	10.9261	45.1971	13.2228	27.0814	20.1521	-0.993844	0.718455	-1.38331	0.166571	0.677706	Not DEG
mmu-miR-1191b-5p	0	2.17891	0	0.785029	0	0	0.726303	0.261676	0.49399	1.16755	4.01013	0.291151	0.770936	NA	Not DEG
mmu-miR-15b-3p	31.8473	98.7772	44.3452	18.8407	24.9738	26.7835	58.3232	23.5327	40.9279	1.32868	0.564838	2.35232	0.0186569	0.191751	Up
mmu-miR-200b-5p	79.6182	140.176	135.147	153.081	177.939	148.983	118.314	160.001	139.157	-0.448133	0.352682	-1.27064	0.203856	0.727125	Not DEG
mmu-miR-125b-5p	969.572	783.681	559.594	888.653	1152.7	1143.32	770.949	1061.56	916.253	-0.456945	0.295713	-1.54523	0.12229	0.6033	Not DEG
mmu-miR-190a-5p	0	0	2.11167	0	3.12173	0	0.703892	1.04058	0.872234	-1.54053	3.44994	-0.446539	0.655208	NA	Not DEG
mmu-miR-17-5p	22.411	16.705	16.8934	10.9904	4.68259	33.4794	18.6698	16.3841	17.527	0.25909	0.7868	0.329296	0.741932	0.958011	Not DEG
mmu-miR-19a-3p	15.3339	13.7998	0	14.9155	7.80432	15.0657	9.71121	12.5952	11.1532	-0.271781	0.946673	-0.287091	0.774043	0.960094	Not DEG
mmu-miR-3470b	34.7961	33.4099	38.0101	29.8311	19.5108	26.7835	35.4054	25.3751	30.3903	0.478005	0.504944	0.946648	0.343818	0.836925	Not DEG
mmu-miR-300-3p	16.5134	5.08412	8.4467	0	15.6086	1.67397	10.0147	5.76087	7.8878	0.770235	1.28795	0.59803	0.54982	0.933181	Not DEG
mmu-miR-434-5p	58.9764	101.682	46.4568	25.906	43.7042	31.8054	69.0386	33.8052	51.4219	1.04322	0.487076	2.14179	0.03221	0.273369	Up
mmu-miR-138-5p	4.71811	2.90521	0	1.57006	0	0	2.54111	0.523353	1.53223	2.13607	2.40425	0.888455	0.374296	NA	Not DEG
mmu-miR-1224-5p	0.589764	2.17891	0	0	0	0	0.922891	0	0.461445	2.39803	4.0016	0.599268	0.548994	NA	Not DEG
mmu-miR-6958-5p	0.589764	0	0	0	0	0	0.196588	0	0.098294	0.854564	4.07352	0.209785	0.833836	NA	Not DEG
mmu-miR-676-3p	425.81	328.289	318.863	251.994	369.144	467.037	357.654	362.725	360.19	-0.0127443	0.323283	-0.0394217	0.968554	0.988017	Not DEG
mmu-miR-1955-3p	1.17953	7.98933	2.11167	2.35509	0	0	3.76018	0.785029	2.2726	2.15704	1.99125	1.08326	0.278695	NA	Not DEG
mmu-miR-708-5p	25.3599	16.705	16.8934	37.6814	17.9499	36.8273	19.6527	30.8195	25.2361	-0.617875	0.589546	-1.04805	0.294614	0.791448	Not DEG
mmu-miR-425-5p	125.62	204.091	143.594	153.081	144.38	143.961	157.768	147.141	152.454	0.103272	0.330622	0.312357	0.75477	0.958011	Not DEG
mmu-miR-12184-3p	0	0	0	1.57006	0	0	0	0.523353	0.261676	-1.74876	4.04037	-0.432822	0.665144	NA	Not DEG
mmu-miR-654-3p	0	0	0	0	0	1.67397	0	0.557989	0.278995	-1.02219	4.08047	-0.250508	0.802195	NA	Not DEG
mmu-miR-93-3p	2.35906	3.63151	0	0.785029	1.56086	0	1.99686	0.781964	1.38941	1.32835	2.22231	0.597735	0.550017	NA	Not DEG
mmu-miR-7068-5p	5.89764	3.63151	25.3401	18.0557	3.12173	1.67397	11.6231	7.61712	9.6201	0.483799	1.11715	0.433065	0.664968	0.953528	Not DEG
mmu-miR-362-5p	33.6166	13.7998	40.1218	14.9155	9.36519	28.4574	29.1794	17.5794	23.3794	0.750207	0.677098	1.10797	0.267873	0.790584	Not DEG
mmu-miR-29b-2-5p	6.48741	7.26303	29.5634	1.57006	11.7065	26.7835	14.438	13.3533	13.8957	0.085366	0.996448	0.0856703	0.931729	0.988017	Not DEG
mmu-miR-222-3p	603.329	547.632	736.975	596.622	579.081	698.044	629.312	624.582	626.947	0.00879746	0.261328	0.0336644	0.973145	0.988017	Not DEG
mmu-miR-3086-5p	0	0.726303	0	1.57006	3.12173	0	0.242101	1.56393	0.903015	-2.14852	2.9017	-0.740433	0.459037	NA	Not DEG
mmu-miR-138-2-3p	0	0	0	0	0	3.34794	0	1.11598	0.557989	-2.57581	3.99493	-0.64477	0.519076	NA	Not DEG
mmu-miR-5620-5p	4.12835	0	4.22335	0.785029	0.780432	0	2.7839	0.52182	1.65286	2.16071	2.23507	0.966728	0.33368	NA	Not DEG
mmu-miR-423-5p	471.811	779.323	751.756	398.01	469.04	420.166	667.63	429.072	548.351	0.635047	0.29598	2.14557	0.0319073	0.273369	Not DEG
mmu-miR-219c-5p	0	2.90521	0	0	3.12173	0	0.968404	1.04058	1.00449	-0.0754392	3.20918	-0.0235073	0.981246	NA	Not DEG
mmu-miR-3095-3p	0	5.08412	0	0	0	3.34794	1.69471	1.11598	1.40534	0.786089	2.93004	0.268286	0.788479	NA	Not DEG
mmu-miR-196b-5p	5.30788	2.90521	0	0	0	0	2.7377	0	1.36885	3.9357	2.75413	1.42902	0.152998	NA	Not DEG
mmu-miR-760-3p	61.3355	48.6623	107.695	51.0269	43.7042	46.8711	72.5644	47.2007	59.8826	0.588143	0.447177	1.31523	0.188431	0.710213	Not DEG
mmu-miR-708-3p	78.4386	111.124	111.919	86.3532	92.8714	80.3504	100.494	86.525	93.5095	0.202442	0.353827	0.572151	0.56722	0.940549	Not DEG
mmu-miR-7084-5p	4.12835	0.726303	2.11167	7.06526	3.12173	1.67397	2.32211	3.95365	3.13788	-0.777572	1.45579	-0.534123	0.593256	NA	Not DEG
mmu-miR-676-5p	65.4638	45.7571	42.2335	55.737	61.6541	38.5013	51.1515	51.9641	51.5578	-0.0197518	0.441614	-0.0447264	0.964325	0.988017	Not DEG
mmu-miR-7224-3p	0	1.45261	0	0	0	0	0.484202	0	0.242101	1.69094	4.02767	0.41983	0.67461	NA	Not DEG
mmu-miR-489-3p	1.17953	2.90521	0	9.42035	0.780432	8.36984	1.36158	6.19021	3.77589	-1.99883	1.52141	-1.3138	0.188913	NA	Not DEG
mmu-miR-145a-5p	560.276	286.163	145.706	350.908	398.02	488.799	330.715	412.576	371.645	-0.308615	0.435647	-0.708406	0.478693	0.895529	Not DEG
mmu-miR-299b-3p	17.6929	8.71563	6.33502	6.28023	9.36519	16.7397	10.9145	10.795	10.8548	0.108422	0.843875	0.128481	0.897768	0.988017	Not DEG
mmu-miR-34c-3p	376.859	505.507	823.553	468.662	462.016	488.799	568.64	473.159	520.899	0.258544	0.33385	0.774432	0.438675	0.879776	Not DEG
mmu-miR-1936	1.17953	0.726303	0	0	0	0	0.635277	0	0.317639	1.99433	4.01501	0.496719	0.619388	NA	Not DEG
mmu-miR-338-5p	13.5646	5.08412	0	0.785029	3.12173	3.34794	6.21623	2.41823	4.31723	1.47977	1.43699	1.02977	0.303116	0.791448	Not DEG
mmu-miR-10a-3p	54.8481	41.3993	63.3502	59.6622	54.6303	66.9587	53.1992	60.417	56.8081	-0.195168	0.408018	-0.478331	0.632415	0.948014	Not DEG
mmu-miR-6970-5p	1.76929	0	0	0	3.12173	0	0.589764	1.04058	0.81517	-0.60289	3.43373	-0.175579	0.860625	NA	Not DEG
mmu-miR-3061-5p	0	0.726303	0	0	0	0	0.242101	0	0.12105	0.986123	4.06836	0.242388	0.80848	NA	Not DEG
mmu-miR-490-5p	0.589764	0	0	0	0	0	0.196588	0	0.098294	0.854564	4.07352	0.209785	0.833836	NA	Not DEG
mmu-miR-467c-5p	2.35906	0	0	0	7.80432	0	0.786352	2.60144	1.6939	-1.57112	2.7208	-0.577448	0.563637	NA	Not DEG
mmu-let-7e-5p	588.585	545.453	460.345	568.361	666.489	621.042	531.461	618.631	575.046	-0.215282	0.254418	-0.846175	0.397455	0.858744	Not DEG
mmu-miR-1199-5p	2.94882	5.08412	8.4467	3.92514	7.80432	5.0219	5.49321	5.58379	5.5385	-0.114472	1.07413	-0.106572	0.915128	0.988017	Not DEG
mmu-miR-219a-5p	0.589764	0	0	0	0	3.34794	0.196588	1.11598	0.656283	-1.65111	3.78131	-0.436652	0.662364	NA	Not DEG
mmu-miR-9-3p	1.76929	7.98933	0	0.785029	0	1.67397	3.25287	0.819665	2.03627	2.2423	2.09096	1.07238	0.28355	NA	Not DEG
mmu-miR-27b-3p	16785.9	15185.5	13071.3	16302.7	15914.6	15064	15014.2	15760.4	15387.3	-0.0698452	0.230698	-0.302756	0.762076	0.958011	Not DEG
mmu-miR-3102-5p.2-5p	5.30788	2.17891	4.22335	4.71017	6.24346	5.0219	3.90338	5.32518	4.61428	-0.457424	1.14234	-0.400428	0.688841	0.953528	Not DEG
mmu-miR-340-3p	106.747	90.7878	59.1269	89.4933	78.0432	98.7641	85.554	88.7669	87.1604	-0.0249725	0.379605	-0.0657854	0.947549	0.988017	Not DEG
mmu-miR-1264-5p	0	0	0	0	0	1.67397	0	0.557989	0.278995	-1.02219	4.08047	-0.250508	0.802195	NA	Not DEG
mmu-miR-28a-5p	96.1316	117.661	114.03	101.269	104.578	88.7203	109.274	98.189	103.732	0.145069	0.33123	0.437971	0.661408	0.952221	Not DEG
mmu-miR-7237-5p	1.17953	0	0	0	0	0	0.393176	0	0.196588	1.49647	4.03717	0.370672	0.710882	NA	Not DEG
mmu-miR-200a-5p	1635.42	2300.93	2626.92	2629.85	2267.16	2659.93	2187.76	2518.98	2353.37	-0.204492	0.272028	-0.751733	0.452212	0.880623	Not DEG
mmu-miR-5129-5p	0.589764	0	0	0	0	0	0.196588	0	0.098294	0.854564	4.07352	0.209785	0.833836	NA	Not DEG
mmu-miR-1929-5p	1.17953	1.45261	0	0	0	0	0.877378	0	0.438689	2.34526	4.00316	0.585853	0.557974	NA	Not DEG
mmu-miR-181a-2-3p	34.7961	25.4206	6.33502	39.2514	24.1934	23.4355	22.1839	28.9601	25.572	-0.328998	0.655542	-0.501872	0.615758	0.948014	Not DEG
mmu-miR-1198-5p	204.058	243.311	257.624	203.322	185.743	277.879	234.998	222.315	228.656	0.0826007	0.305583	0.270305	0.786926	0.960094	Not DEG
mmu-miR-6986-5p	1.17953	1.45261	0	0	0	0	0.877378	0	0.438689	2.34526	4.00316	0.585853	0.557974	NA	Not DEG
mmu-miR-3964	0	0.726303	0	0	0	0	0.242101	0	0.12105	0.986123	4.06836	0.242388	0.80848	NA	Not DEG
mmu-miR-3088-3p	0	0	0	1.57006	0	1.67397	0	1.08134	0.540671	-2.58367	3.96822	-0.651092	0.514987	NA	Not DEG
mmu-miR-12205-3p	0	0	0	0	0	3.34794	0	1.11598	0.557989	-2.57581	3.99493	-0.64477	0.519076	NA	Not DEG
mmu-miR-130b-3p	4.12835	0.726303	0	0	0	0	1.61822	0	0.809109	3.18196	3.3912	0.9383	0.34809	NA	Not DEG
mmu-miR-194-2-3p	0	5.08412	0	2.35509	1.56086	0	1.69471	1.30532	1.50001	0.380735	2.46323	0.154567	0.877162	NA	Not DEG
mmu-miR-212-3p	4.12835	5.08412	6.33502	2.35509	4.68259	5.0219	5.1825	4.01986	4.60118	0.360348	1.13888	0.316406	0.751694	0.958011	Not DEG
mmu-miR-15b-5p	20.6417	61.0094	2.11167	3.92514	5.46303	6.69587	27.921	5.36135	16.6411	2.43992	0.960363	2.54063	0.0110654	0.132071	Up
mmu-miR-338-3p	1.76929	0	0	5.4952	0	1.67397	0.589764	2.38972	1.48974	-1.73942	2.51454	-0.691744	0.489098	NA	Not DEG
mmu-miR-5114	2.35906	7.26303	10.5584	9.42035	6.24346	5.0219	6.72682	6.89524	6.81103	-0.139106	1.01774	-0.136682	0.891283	0.988017	Not DEG
mmu-miR-450b-5p	82.567	141.629	80.2436	168.781	124.869	132.243	101.48	141.965	121.722	-0.475054	0.373408	-1.27221	0.203298	0.727125	Not DEG
mmu-miR-1298-3p	1.76929	0	2.11167	5.4952	5.46303	0	1.29366	3.65274	2.4732	-1.64203	1.87742	-0.874621	0.38178	NA	Not DEG
mmu-miR-465b-5p	0	0	0	0.785029	0	0	0	0.261676	0.130838	-1.02219	4.08047	-0.250508	0.802195	NA	Not DEG
mmu-let-7j	2380.88	1902.91	1340.91	2567.83	2441.19	2926.1	1874.9	2645.04	2259.97	-0.494331	0.28691	-1.72295	0.0848978	0.498606	Not DEG
mmu-miR-128-3p	214.674	334.826	251.289	186.837	262.225	286.248	266.93	245.104	256.017	0.12808	0.324322	0.394916	0.692905	0.953528	Not DEG
mmu-miR-874-5p	1.76929	0	0	0	0	0	0.589764	0	0.294882	1.92147	4.01783	0.478235	0.632483	NA	Not DEG
mmu-miR-744-5p	360.936	504.78	213.279	401.935	326.221	271.183	359.665	333.113	346.389	0.115918	0.363177	0.319178	0.749592	0.958011	Not DEG
mmu-miR-7213-5p	0	1.45261	0	2.35509	0	0	0.484202	0.785029	0.634615	-0.447347	3.77262	-0.118577	0.90561	NA	Not DEG
mmu-miR-190b-5p	8.2567	2.17891	16.8934	14.1305	0	0	9.10967	4.71017	6.90992	0.860923	1.49053	0.577595	0.563538	0.940549	Not DEG
mmu-miR-7070-5p	1.17953	0	2.11167	0	0	0	1.09707	0	0.548534	2.51252	3.95748	0.634879	0.525507	NA	Not DEG
mmu-miR-382-3p	0	0	0	2.35509	6.24346	0	0	2.86618	1.43309	-4.04096	2.74075	-1.4744	0.140374	NA	Not DEG
mmu-let-7i-3p	10.026	4.35782	6.33502	11.7754	6.24346	5.0219	6.90628	7.68026	7.29327	-0.162261	0.962635	-0.168559	0.866143	0.988017	Not DEG
mmu-miR-1839-3p	35.9756	41.3993	25.3401	73.7927	72.5802	87.0463	34.2383	77.8064	56.0224	-1.14587	0.416644	-2.75024	0.00595514	0.0958001	Down
mmu-miR-21c	11.2055	7.98933	10.5584	3.14012	8.58475	6.69587	9.91774	6.14025	8.02899	0.695578	0.914342	0.760742	0.446811	0.880623	Not DEG
mmu-miR-669f-3p	0	0	4.22335	0	0	0	1.40778	0	0.703892	2.82601	3.98102	0.709871	0.477784	NA	Not DEG
mmu-miR-29a-3p	7250.56	6971.05	5845.12	8663.58	8446.62	8383.23	6688.91	8497.81	7593.36	-0.344979	0.227468	-1.51661	0.129365	0.608326	Not DEG
mmu-miR-212-5p	17.1032	13.7998	0	8.63532	13.2673	10.0438	10.301	10.6488	10.4749	0.036234	0.965512	0.0375283	0.970064	0.988017	Not DEG
mmu-miR-223-3p	18.2827	4.35782	21.1167	2.35509	13.2673	28.4574	14.5858	14.6933	14.6395	0.00378009	0.940832	0.00401781	0.996794	0.996794	Not DEG
mmu-miR-23b-3p	8260.83	6829.42	5179.94	7457.77	9060.04	10053.8	6756.73	8857.22	7806.98	-0.389953	0.276257	-1.41156	0.158079	0.670752	Not DEG
mmu-miR-7020-5p	0.589764	0	0	1.57006	0	0	0.196588	0.523353	0.35997	-0.833778	4.03335	-0.206721	0.836228	NA	Not DEG
mmu-miR-6966-3p	0	0	0	1.57006	3.12173	0	0	1.56393	0.781964	-3.16992	3.39605	-0.933414	0.350606	NA	Not DEG
mmu-miR-2137	4.71811	2.17891	40.1218	5.4952	10.1456	3.34794	15.6729	6.32959	11.0013	1.18917	1.10417	1.07698	0.281491	0.791448	Not DEG
mmu-miR-27a-3p	20550.3	25612.3	21758.7	24527.4	23024.3	20767.2	22640.5	22773	22706.7	-0.00844054	0.233294	-0.0361799	0.971139	0.988017	Not DEG
mmu-miR-671-5p	5.89764	0.726303	4.22335	0	4.68259	10.0438	3.61576	4.9088	4.26228	-0.392233	1.51076	-0.259626	0.795152	NA	Not DEG
mmu-miR-450a-2-3p	2.94882	1.45261	0	0	1.56086	0	1.46714	0.520288	0.993715	1.37001	2.79123	0.490826	0.62355	NA	Not DEG
mmu-miR-7069-3p	1.76929	0	0	0	0	0	0.589764	0	0.294882	1.92147	4.01783	0.478235	0.632483	NA	Not DEG
mmu-miR-429-3p	2153.23	2626.31	2584.69	2830.81	2563.72	2582.93	2454.74	2659.16	2556.95	-0.115964	0.232626	-0.498498	0.618133	0.948014	Not DEG
mmu-miR-7a-1-3p	2.35906	2.17891	6.33502	3.92514	4.68259	1.67397	3.62433	3.42724	3.52578	-0.0776941	1.31784	-0.0589557	0.952987	NA	Not DEG
mmu-miR-449c-5p	15.3339	0	0	10.2054	4.68259	8.36984	5.11129	7.7526	6.43195	-0.509891	1.45294	-0.350936	0.725636	0.958011	Not DEG
mmu-miR-7661-3p	0	0	0	2.35509	0	0	0	0.785029	0.392514	-2.19574	4.01935	-0.546293	0.584865	NA	Not DEG
mmu-miR-181d-5p	150.39	159.787	130.924	138.165	138.137	160.701	147.033	145.667	146.35	0.0250371	0.303978	0.0823646	0.934357	0.988017	Not DEG
mmu-miR-1932	1.17953	0	0	1.57006	0	0	0.393176	0.523353	0.458264	-0.191873	3.99663	-0.0480087	0.961709	NA	Not DEG
mmu-miR-3473f	4.12835	4.35782	33.7868	1.57006	2.3413	1.67397	14.091	1.86177	7.97638	2.81822	1.218	2.31381	0.0206781	0.206781	Up
mmu-miR-192-5p	769.642	497.517	587.046	565.221	641.515	776.721	618.068	661.152	639.61	-0.0940267	0.289369	-0.324937	0.745229	0.958011	Not DEG
mmu-miR-219c-3p	0	0	0	0	1.56086	0	0	0.520288	0.260144	-1.74313	4.04067	-0.431397	0.66618	NA	Not DEG
mmu-miR-7226-3p	2.35906	0	6.33502	3.14012	2.3413	10.0438	2.89803	5.17507	4.03655	-0.955483	1.47748	-0.646697	0.517828	NA	Not DEG
mmu-miR-132-5p	27.7189	37.0414	12.67	11.7754	7.02389	18.4136	25.8101	12.4043	19.1072	1.13754	0.697472	1.63095	0.102902	0.568264	Not DEG
mmu-miR-133b-3p	142.723	243.311	99.2487	20.4107	14.8282	18.4136	161.761	17.8842	89.8226	3.19192	0.468346	6.8153	9.40656e-12	1.16014e-09	Up
mmu-miR-3065-5p	0	0	0	0	1.56086	0	0	0.520288	0.260144	-1.74313	4.04067	-0.431397	0.66618	NA	Not DEG
mmu-miR-7062-5p	1.17953	2.17891	4.22335	0.785029	0	0	2.52726	0.261676	1.39447	2.7444	2.31361	1.1862	0.235545	NA	Not DEG
mmu-miR-324-5p	8.84646	3.63151	16.8934	9.42035	9.36519	10.0438	9.79046	9.60978	9.70012	-0.0570868	0.878172	-0.0650064	0.948169	0.988017	Not DEG
mmu-miR-181c-5p	33.6166	11.6208	14.7817	16.4856	26.5347	25.1095	20.0064	22.7099	21.3582	-0.144702	0.659196	-0.219513	0.826251	0.973608	Not DEG
mmu-miR-20b-5p	0	0	0	0	0	5.0219	0	1.67397	0.836984	-3.18286	3.90752	-0.814549	0.415331	NA	Not DEG
mmu-miR-669p-5p	1.76929	2.90521	0	0	0	0	1.55817	0	0.779084	3.1221	3.38045	0.923577	0.355707	NA	Not DEG
mmu-miR-1843a-3p	6.48741	18.8839	12.67	14.9155	10.1456	20.0876	12.6804	15.0496	13.865	-0.231319	0.75783	-0.305239	0.760184	0.958011	Not DEG
mmu-miR-144-3p	179.288	539.643	61.2386	5.4952	16.3891	23.4355	260.057	15.1066	137.582	4.15334	0.681791	6.09181	1.11642e-09	6.88462e-08	Up
mmu-miR-12194-3p	1.76929	0	0	3.92514	0	0	0.589764	1.30838	0.949073	-0.924457	3.25916	-0.283649	0.77668	NA	Not DEG
mmu-miR-1966-3p	0	0	0	0	0.780432	0	0	0.260144	0.130072	-1.02219	4.08047	-0.250508	0.802195	NA	Not DEG
mmu-miR-499-5p	10.026	10.8945	14.7817	3.92514	3.12173	3.34794	11.9008	3.46494	7.68284	1.75003	0.942817	1.85617	0.0634286	0.41173	Not DEG
mmu-miR-126a-5p	169.852	17.4313	14.7817	84.7831	117.065	204.224	67.355	135.357	101.356	-0.980469	0.73931	-1.32619	0.184775	0.710213	Not DEG
mmu-miR-199a-5p	560.276	283.984	166.822	462.382	412.068	498.842	337.028	457.764	397.396	-0.431975	0.410605	-1.05204	0.29278	0.791448	Not DEG
mmu-miR-24-3p	11995.8	11332.5	10549.9	13595.9	13933.8	12748.9	11292.7	13426.2	12359.5	-0.249582	0.219448	-1.13732	0.255406	0.768295	Not DEG
mmu-miR-99a-5p	107740	113749	54696.6	127470	133165	89964	92062.1	116866	104464	-0.344152	0.33406	-1.03021	0.302912	0.791448	Not DEG
mmu-miR-329-5p	0	0	0	4.71017	0	0	0	1.57006	0.785029	-3.16611	3.95857	-0.799811	0.42382	NA	Not DEG
mmu-miR-7079-3p	0	0	4.22335	0	0	0	1.40778	0	0.703892	2.82601	3.98102	0.709871	0.477784	NA	Not DEG
mmu-miR-6901-5p	0	2.90521	0	0	0	0	0.968404	0	0.484202	2.44878	4.00015	0.612171	0.540425	NA	Not DEG
mmu-miR-7237-3p	0	0	0	0	0	3.34794	0	1.11598	0.557989	-2.57581	3.99493	-0.64477	0.519076	NA	Not DEG
mmu-miR-696	11.2055	28.3258	0	2.35509	27.3151	13.3917	13.1771	14.354	13.7655	-0.0740946	1.09448	-0.0676985	0.946026	0.988017	Not DEG
mmu-miR-3058-3p	0.589764	2.90521	0	0	0	0	1.16499	0	0.582496	2.69954	3.83281	0.704325	0.48123	NA	Not DEG
mmu-miR-877-3p	4.12835	0.726303	0	0.785029	0.780432	6.69587	1.61822	2.75378	2.186	-0.527123	1.8708	-0.281763	0.778125	NA	Not DEG
mmu-miR-142a-5p	529.018	1088	513.137	86.3532	120.187	177.441	710.052	127.993	419.023	2.48478	0.399174	6.2248	4.82162e-10	3.568e-08	Up
mmu-miR-211-5p	0	0.726303	0	0.785029	0	5.0219	0.242101	1.93564	1.08887	-2.33945	2.83632	-0.824819	0.409474	NA	Not DEG
mmu-miR-351-3p	40.104	45.0308	88.6903	44.7466	22.6325	50.219	57.9417	39.1994	48.5705	0.54554	0.519916	1.04928	0.294047	0.791448	Not DEG
mmu-miR-148b-3p	1062.17	1026.99	891.127	1096.69	1094.95	1150.02	993.428	1113.88	1053.66	-0.162958	0.234004	-0.696389	0.486185	0.898541	Not DEG
mmu-miR-210-3p	21.2315	58.1042	38.0101	31.4012	28.0956	20.0876	39.1153	26.5281	32.8217	0.542842	0.564433	0.961747	0.336177	0.836925	Not DEG
mmu-miR-3969	1.17953	0.726303	2.11167	0	0	0	1.33917	0	0.669584	2.8103	3.22507	0.871391	0.383541	NA	Not DEG
mmu-miR-331-5p	37.7449	19.6102	78.132	34.5413	28.876	41.8492	45.1624	35.0888	40.1256	0.327056	0.574088	0.569697	0.568883	0.940549	Not DEG
mmu-miR-214-3p	47.7709	28.3258	23.2284	28.261	39.802	40.1752	33.1084	36.0794	34.5939	-0.085164	0.518701	-0.164187	0.869584	0.988017	Not DEG
mmu-miR-6412	0.589764	4.35782	0	0	3.12173	1.67397	1.64919	1.59857	1.62388	0.136746	2.19641	0.0622587	0.950357	NA	Not DEG
mmu-miR-540-5p	0.589764	0	0	0	0	0	0.196588	0	0.098294	0.854564	4.07352	0.209785	0.833836	NA	Not DEG
mmu-miR-450a-1-3p	2.35906	13.0734	6.33502	2.35509	1.56086	0	7.25584	1.30532	4.28058	2.33525	1.41685	1.64819	0.0993132	0.556756	Not DEG
mmu-miR-106a-5p	0	0.726303	0	0	0	8.36984	0.242101	2.78995	1.51602	-2.87672	2.90122	-0.991556	0.321414	NA	Not DEG
mmu-miR-6238	0	0	0	0	0	1.67397	0	0.557989	0.278995	-1.02219	4.08047	-0.250508	0.802195	NA	Not DEG
mmu-miR-5615-5p	0	2.17891	2.11167	3.92514	0	3.34794	1.43019	2.42436	1.92728	-0.820156	2.09777	-0.390966	0.695822	NA	Not DEG
mmu-miR-6956-3p	0	0	0	0.785029	0	0	0	0.261676	0.130838	-1.02219	4.08047	-0.250508	0.802195	NA	Not DEG
mmu-miR-5129-3p	2.35906	2.90521	0	0	3.90216	0	1.75476	1.30072	1.52774	0.445593	2.3941	0.186121	0.85235	NA	Not DEG
mmu-miR-6938-3p	0	2.17891	0	0	0	0	0.726303	0	0.363151	2.12933	4.01013	0.530987	0.595428	NA	Not DEG
mmu-miR-6957-3p	0	0	0	1.57006	0	0	0	0.523353	0.261676	-1.74876	4.04037	-0.432822	0.665144	NA	Not DEG
mmu-miR-26b-5p	4354.82	4771.08	3404.02	4469.17	4142.53	4444.38	4176.64	4352.03	4264.33	-0.0586029	0.245264	-0.238938	0.811154	0.965038	Not DEG
mmu-miR-3962	3.53858	3.63151	2.11167	6.28023	1.56086	1.67397	3.09392	3.17169	3.13281	-0.0332423	1.40109	-0.023726	0.981071	NA	Not DEG
mmu-miR-374c-5p	109.106	68.2725	65.4619	87.9232	83.5063	77.0025	80.9469	82.8107	81.8788	-0.0197261	0.384868	-0.0512542	0.959123	0.988017	Not DEG
mmu-miR-184-3p	14.1543	7.26303	2.11167	1.57006	1.56086	0	7.84301	1.04364	4.44333	2.80462	1.43369	1.95623	0.0504386	0.377193	Not DEG
mmu-miR-449a-3p	14.7441	10.1682	23.2284	24.3359	7.80432	15.0657	16.0469	15.7353	15.8911	-0.0203853	0.736292	-0.0276865	0.977912	0.988017	Not DEG
mmu-miR-374c-3p	2.94882	5.81042	4.22335	11.7754	3.90216	15.0657	4.32753	10.2478	7.28765	-1.21834	1.00969	-1.20665	0.227565	0.735716	Not DEG
mmu-miR-6994-3p	0.589764	0.726303	0	0.785029	3.90216	1.67397	0.438689	2.12039	1.27954	-1.9137	2.18016	-0.877779	0.380063	NA	Not DEG
mmu-miR-326-3p	35.9756	21.0628	27.4518	43.9616	35.8999	25.1095	28.1634	34.9903	31.5769	-0.323418	0.526289	-0.614525	0.538868	0.918808	Not DEG
mmu-let-7b-5p	9225.68	8399.69	12211.8	8882.6	8540.27	8359.79	9945.73	8594.22	9269.98	0.210333	0.25061	0.839285	0.401309	0.858744	Not DEG
mmu-miR-32-5p	172.801	137.998	190.051	176.631	203.693	220.964	166.95	200.429	183.69	-0.268075	0.303622	-0.882923	0.377278	0.856397	Not DEG
mmu-miR-879-5p	1.76929	3.63151	0	1.57006	0	0	1.80027	0.523353	1.16181	1.64451	2.64153	0.622558	0.533575	NA	Not DEG
mmu-miR-28a-3p	189.904	205.544	225.949	133.455	191.986	160.701	207.132	162.047	184.59	0.34913	0.305299	1.14357	0.252802	0.768295	Not DEG
mmu-miR-490-3p	14.7441	10.8945	8.4467	9.42035	12.4869	5.0219	11.3618	8.97639	10.1691	0.333474	0.821682	0.405843	0.684858	0.953528	Not DEG
mmu-miR-152-3p	2405.65	2152.76	1609.1	2418.67	2158.68	2040.57	2055.84	2205.97	2130.9	-0.100453	0.261342	-0.384372	0.700703	0.953528	Not DEG
mmu-miR-98-3p	0	9.44194	4.22335	7.06526	6.24346	8.36984	4.5551	7.22618	5.89064	-0.663666	1.28883	-0.514935	0.606598	0.948014	Not DEG
mmu-miR-652-3p	1443.15	1084.37	1887.84	1194.81	1289.27	1083.06	1471.79	1189.05	1330.42	0.305045	0.286289	1.06551	0.286644	0.791448	Not DEG
mmu-miR-3057-5p	8.84646	7.26303	8.4467	4.71017	0.780432	3.34794	8.1854	2.94618	5.56579	1.49026	1.13299	1.31533	0.188398	0.710213	Not DEG
mmu-miR-208b-3p	0.589764	3.63151	4.22335	0.785029	0	1.67397	2.81488	0.819665	1.81727	1.92403	2.01392	0.955363	0.339394	NA	Not DEG
mmu-miR-7083-5p	1.17953	0	0	0	0.780432	0	0.393176	0.260144	0.32666	0.534693	4.03717	0.132442	0.894634	NA	Not DEG
mmu-miR-668-3p	0	3.63151	0	0	0	0	1.2105	0	0.605252	2.74739	3.98502	0.689428	0.490554	NA	Not DEG
mmu-miR-150-3p	0	0.726303	0	0.785029	0	0	0.242101	0.261676	0.251889	0.0243499	4.06836	0.00598519	0.995225	NA	Not DEG
mmu-miR-7227-3p	0	0	2.11167	0	0	0	0.703892	0	0.351946	1.00766	4.06684	0.247776	0.804308	NA	Not DEG
mmu-miR-6903-3p	2.94882	0	0	0	0	0	0.98294	0	0.49147	2.47941	3.9993	0.619961	0.535284	NA	Not DEG
mmu-miR-1943-3p	6.48741	7.26303	10.5584	4.71017	10.1456	3.34794	8.10294	6.06791	7.08542	0.338686	0.970502	0.34898	0.727104	0.958011	Not DEG
mmu-miR-382-5p	7.66693	21.0628	25.3401	4.71017	10.1456	8.36984	18.0233	7.74188	12.8826	1.18863	0.813503	1.46113	0.143979	0.649663	Not DEG
mmu-miR-187-5p	18.8725	18.1576	40.1218	7.85029	5.46303	35.1533	25.7173	16.1555	20.9364	0.705687	0.791412	0.891682	0.372564	0.856397	Not DEG
mmu-miR-328-3p	647.561	620.989	348.426	626.453	567.374	395.056	538.992	529.628	534.31	0.0283717	0.335411	0.0845878	0.932589	0.988017	Not DEG
mmu-miR-224-3p	2.35906	0	8.4467	0	0	0	3.60192	0	1.80096	4.2156	2.62307	1.60712	0.108027	NA	Not DEG
mmu-miR-135b-3p	5.30788	0.726303	10.5584	5.4952	4.68259	0	5.53085	3.3926	4.46173	0.552336	1.41466	0.390438	0.696213	0.953528	Not DEG
mmu-miR-6989-3p	0	0	0	0.785029	0	0	0	0.261676	0.130838	-1.02219	4.08047	-0.250508	0.802195	NA	Not DEG
mmu-miR-3472	0	0	0	0.785029	0.780432	0	0	0.52182	0.26091	-1.74595	4.04052	-0.43211	0.665661	NA	Not DEG
mmu-miR-6907-5p	1.76929	0	0	0	0	0	0.589764	0	0.294882	1.92147	4.01783	0.478235	0.632483	NA	Not DEG
mmu-miR-694	1.76929	0	0	0	0	0	0.589764	0	0.294882	1.92147	4.01783	0.478235	0.632483	NA	Not DEG
mmu-miR-6940-5p	0	0	0	0	0	3.34794	0	1.11598	0.557989	-2.57581	3.99493	-0.64477	0.519076	NA	Not DEG
mmu-miR-1981-5p	243.573	315.942	71.7969	367.393	411.288	85.3723	210.437	288.018	249.227	-0.448382	0.574961	-0.779848	0.43548	0.879776	Not DEG
mmu-miR-701-5p	1.17953	0	0	0	0	0	0.393176	0	0.196588	1.49647	4.03717	0.370672	0.710882	NA	Not DEG
mmu-miR-199b-3p	2425.7	953.636	553.259	1350.25	1449.26	1682.34	1310.86	1493.95	1402.41	-0.186092	0.451884	-0.411814	0.680476	0.953528	Not DEG
mmu-miR-107-3p	113.824	93.6931	109.807	72.2226	103.017	65.2847	105.775	80.1748	92.9748	0.38816	0.364842	1.06391	0.287368	0.791448	Not DEG
mmu-miR-5099	156.877	205.544	413.888	230.798	188.865	189.158	258.77	202.94	230.855	0.334735	0.395218	0.846963	0.397016	0.858744	Not DEG
mmu-miR-378a-3p	3323.91	4455.87	4109.32	2743.68	2500.5	2887.59	3963.03	2710.59	3336.81	0.548031	0.243115	2.2542	0.0241835	0.235471	Not DEG
mmu-miR-3061-3p	2.35906	0	0	0	0	0	0.786352	0	0.393176	2.23302	4.00666	0.557327	0.577304	NA	Not DEG
mmu-miR-204-5p	0.589764	4.35782	2.11167	3.92514	3.90216	3.34794	2.35309	3.72508	3.03908	-0.671285	1.43955	-0.466317	0.640989	NA	Not DEG
mmu-miR-6906-5p	0.589764	0	0	0	0	0	0.196588	0	0.098294	0.854564	4.07352	0.209785	0.833836	NA	Not DEG
mmu-miR-350-5p	2.94882	4.35782	0	0	0	0	2.43555	0	1.21777	3.7643	2.86393	1.31438	0.188718	NA	Not DEG
mmu-miR-199a-3p	2425.7	953.636	553.259	1350.25	1449.26	1682.34	1310.86	1493.95	1402.41	-0.186092	0.451884	-0.411814	0.680476	0.953528	Not DEG
mmu-miR-3473d	1.76929	0	0	3.14012	0	0	0.589764	1.04671	0.818235	-0.61041	3.42956	-0.177985	0.858735	NA	Not DEG
mmu-miR-449a-5p	183.417	193.197	187.939	186.837	143.6	224.312	188.184	184.916	186.55	0.0322748	0.309182	0.104388	0.916862	0.988017	Not DEG
mmu-miR-135b-5p	570.302	760.439	715.858	814.075	794.48	935.748	682.2	848.101	765.15	-0.31428	0.256701	-1.2243	0.220838	0.729129	Not DEG
mmu-miR-7652-5p	1.17953	1.45261	6.33502	0	0	3.34794	2.98905	1.11598	2.05252	1.58223	2.09364	0.755731	0.44981	NA	Not DEG
mmu-miR-423-3p	114.414	158.334	99.2487	144.445	112.382	152.331	123.999	136.386	130.193	-0.12211	0.346282	-0.352631	0.724365	0.958011	Not DEG
mmu-miR-146b-3p	2.94882	2.17891	0	0	10.9261	5.0219	1.70924	5.31598	3.51261	-1.49657	1.68799	-0.886597	0.375296	NA	Not DEG
mmu-miR-339-5p	47.1811	50.1149	48.5685	21.1958	53.8498	33.4794	48.6215	36.175	42.3983	0.421714	0.500705	0.842241	0.399653	0.858744	Not DEG
mmu-miR-673-3p	2.35906	0	0	0	0	0	0.786352	0	0.393176	2.23302	4.00666	0.557327	0.577304	NA	Not DEG
mmu-miR-375-3p	1322.25	1719.88	2825.42	1414.62	1240.11	1191.86	1955.85	1282.2	1619.03	0.606723	0.323987	1.87268	0.0611125	0.411121	Not DEG
mmu-miR-324-3p	10.6158	4.35782	0	3.14012	11.7065	3.34794	4.99119	6.06484	5.52802	-0.201159	1.26469	-0.159058	0.873623	0.988017	Not DEG
mmu-miR-365-1-5p	1.17953	5.08412	6.33502	0.785029	0	0	4.19956	0.261676	2.23062	3.49587	2.03898	1.71452	0.0864336	NA	Not DEG
mmu-miR-7017-5p	0	0	0	0	0	5.0219	0	1.67397	0.836984	-3.18286	3.90752	-0.814549	0.415331	NA	Not DEG
mmu-miR-292a-3p	0	4.35782	0	0	0	6.69587	1.45261	2.23196	1.84228	-0.475972	2.7054	-0.175934	0.860346	NA	Not DEG
mmu-miR-301a-5p	27.1292	21.7891	0	14.1305	11.7065	31.8054	16.3061	19.2141	17.7601	-0.145046	0.896466	-0.161798	0.871465	0.988017	Not DEG
mmu-miR-135a-2-3p	1.76929	0	0	0	0	0	0.589764	0	0.294882	1.92147	4.01783	0.478235	0.632483	NA	Not DEG
mmu-miR-374b-5p	109.106	68.2725	65.4619	87.9232	83.5063	77.0025	80.9469	82.8107	81.8788	-0.0197261	0.384868	-0.0512542	0.959123	0.988017	Not DEG
mmu-miR-3470a	23.0008	11.6208	6.33502	8.63532	3.90216	15.0657	13.6522	9.20106	11.4266	0.670963	0.873226	0.768373	0.442266	0.879776	Not DEG
mmu-miR-487b-3p	6.48741	0	0	0	0	0	2.16247	0	1.08123	3.58555	3.52074	1.01841	0.308483	NA	Not DEG
mmu-miR-6538	0	9.44194	2.11167	3.14012	0	0	3.8512	1.04671	2.44895	1.8079	2.2163	0.81573	0.414654	NA	Not DEG
mmu-miR-1964-3p	126.799	204.091	122.477	140.52	160.769	185.81	151.123	162.367	156.745	-0.0908942	0.346011	-0.262691	0.792789	0.960094	Not DEG
mmu-miR-34a-3p	1.17953	0	0	1.57006	2.3413	1.67397	0.393176	1.86177	1.12748	-1.80661	2.4056	-0.750999	0.452653	NA	Not DEG
mmu-miR-541-5p	48.3607	59.5568	48.5685	27.476	39.0216	35.1533	52.162	33.8836	43.0228	0.630404	0.446359	1.41233	0.157854	0.670752	Not DEG
mmu-miR-98-5p	718.333	609.368	673.624	748.917	957.59	796.809	667.108	834.439	750.774	-0.323436	0.251755	-1.28473	0.198888	0.727125	Not DEG
mmu-miR-1945	1.17953	0.726303	0	0	0	0	0.635277	0	0.317639	1.99433	4.01501	0.496719	0.619388	NA	Not DEG
mmu-miR-206-3p	247.701	430.698	183.716	39.2514	28.876	61.9368	287.371	43.3547	165.363	2.76327	0.434544	6.35901	2.03057e-10	1.87828e-08	Up
mmu-miR-142a-3p	80.2079	178.67	73.9086	9.42035	13.2673	41.8492	110.929	21.5123	66.2207	2.44208	0.600235	4.06855	4.73072e-05	0.00175037	Up
mmu-miR-6952-3p	0	4.35782	0	0	0	0	1.45261	0	0.726303	3.00451	3.97264	0.756299	0.44947	NA	Not DEG
mmu-miR-1291	0.589764	0	0	0	0	0	0.196588	0	0.098294	0.854564	4.07352	0.209785	0.833836	NA	Not DEG
mmu-miR-7042-5p	0	0	0	0	0	3.34794	0	1.11598	0.557989	-2.57581	3.99493	-0.64477	0.519076	NA	Not DEG
mmu-miR-150-5p	21.2315	17.4313	10.5584	9.42035	21.0717	41.8492	16.4071	24.1137	20.2604	-0.481638	0.712074	-0.676388	0.498795	0.904677	Not DEG
mmu-miR-491-5p	1.76929	0	0	0	0	0	0.589764	0	0.294882	1.92147	4.01783	0.478235	0.632483	NA	Not DEG
mmu-miR-21b	13.5646	12.3471	19.0051	3.14012	12.4869	6.69587	14.9723	7.44097	11.2066	0.973699	0.837788	1.16223	0.245143	0.755859	Not DEG
mmu-miR-3473h-5p	1.17953	7.98933	2.11167	3.92514	7.02389	3.34794	3.76018	4.76566	4.26292	-0.320922	1.28421	-0.249899	0.802666	0.960094	Not DEG
mmu-let-7f-5p	27773.2	22845.1	31083.9	30879.1	31834.6	28911.1	27234.1	30541.6	28887.8	-0.165465	0.238666	-0.693292	0.488126	0.898541	Not DEG
mmu-miR-539-5p	0	1.45261	0	0	2.3413	0	0.484202	0.780432	0.632317	-0.441319	3.77719	-0.116838	0.906988	NA	Not DEG
mmu-miR-3109-5p	0	0	0	1.57006	0	0	0	0.523353	0.261676	-1.74876	4.04037	-0.432822	0.665144	NA	Not DEG
mmu-miR-346-5p	0	2.17891	0	0	0	0	0.726303	0	0.363151	2.12933	4.01013	0.530987	0.595428	NA	Not DEG
mmu-miR-295-3p	7.07717	0	10.5584	0	1.56086	0	5.87851	0.520288	3.1994	3.23313	2.03845	1.58607	0.112723	NA	Not DEG
mmu-miR-3102-5p	2.94882	4.35782	0	0	3.90216	0	2.43555	1.30072	1.86813	0.899246	2.2362	0.402132	0.687587	NA	Not DEG
mmu-miR-34a-5p	51.3095	42.8519	35.8985	67.5125	46.0455	35.1533	43.3533	49.5704	46.4619	-0.191619	0.46331	-0.413588	0.679176	0.953528	Not DEG
mmu-miR-3572-5p	1.17953	0	0	1.57006	0.780432	0	0.393176	0.783497	0.588336	-0.640961	3.39097	-0.18902	0.850077	NA	Not DEG
mmu-miR-667-5p	0	0.726303	0	0	0.780432	0	0.242101	0.260144	0.251123	0.0243499	4.06836	0.00598519	0.995225	NA	Not DEG
mmu-miR-8093	0	0	0	0	0	3.34794	0	1.11598	0.557989	-2.57581	3.99493	-0.64477	0.519076	NA	Not DEG
mmu-miR-1668	2.35906	0	0	0	0	0	0.786352	0	0.393176	2.23302	4.00666	0.557327	0.577304	NA	Not DEG
mmu-miR-8111	1.17953	2.90521	0	0	2.3413	0	1.36158	0.780432	1.07101	0.795853	2.72638	0.291909	0.770356	NA	Not DEG
mmu-miR-1969	0	2.17891	0	1.57006	0	0	0.726303	0.523353	0.624828	0.441436	3.79836	0.116218	0.90748	NA	Not DEG
mmu-miR-1264-3p	5.89764	0.726303	10.5584	8.63532	2.3413	10.0438	5.72744	7.00681	6.36712	-0.358627	1.17518	-0.305167	0.760239	0.958011	Not DEG
mmu-miR-669a-5p	1.76929	2.90521	0	0	0	0	1.55817	0	0.779084	3.1221	3.38045	0.923577	0.355707	NA	Not DEG
mmu-miR-3572-3p	0	0	0	0	1.56086	3.34794	0	1.63627	0.818133	-3.16507	3.39391	-0.932575	0.351039	NA	Not DEG
mmu-miR-34c-5p	17064.8	21526.9	22814.5	18359.5	15163.8	16071.8	20468.7	16531.7	18500.2	0.308075	0.244358	1.26075	0.207399	0.727125	Not DEG
mmu-miR-200c-3p	9856.14	13101.8	13223.3	13274.8	12489.3	12476.1	12060.4	12746.7	12403.6	-0.0800155	0.24089	-0.332166	0.739764	0.958011	Not DEG
mmu-miR-7073-5p	1.76929	0	0	0.785029	0	11.7178	0.589764	4.1676	2.37868	-2.45902	2.28103	-1.07803	0.281019	NA	Not DEG
mmu-miR-542-3p	140.954	188.112	88.6903	241.004	149.063	112.156	139.252	167.407	153.33	-0.258957	0.413042	-0.62695	0.530692	0.915597	Not DEG
mmu-miR-6960-5p	1.76929	0	0	0	0	0	0.589764	0	0.294882	1.92147	4.01783	0.478235	0.632483	NA	Not DEG
mmu-miR-141-3p	944.802	1565.91	1442.27	1260.76	1034.07	929.052	1317.66	1074.63	1196.14	0.292286	0.293472	0.995958	0.31927	0.820347	Not DEG
mmu-miR-7689-3p	0	0	0	0	3.90216	0	0	1.30072	0.65036	-2.89941	3.97755	-0.728945	0.466036	NA	Not DEG
mmu-miR-3968	0	1.45261	0	2.35509	1.56086	0	0.484202	1.30532	0.894759	-1.17442	2.89823	-0.405221	0.685315	NA	Not DEG
mmu-miR-7030-3p	0	0	6.33502	0	0	0	2.11167	0	1.05584	3.42901	3.62532	0.945851	0.344225	NA	Not DEG
mmu-miR-30c-1-3p	33.6166	39.2203	42.2335	66.7274	48.3868	26.7835	38.3568	47.2992	42.828	-0.334203	0.49353	-0.677168	0.498299	0.904677	Not DEG
mmu-miR-103-2-5p	0	0	0	2.35509	0	0	0	0.785029	0.392514	-2.19574	4.01935	-0.546293	0.584865	NA	Not DEG
mmu-miR-181b-2-3p	0	0.726303	0	0	3.90216	0	0.242101	1.30072	0.771411	-1.86471	3.52302	-0.529292	0.596603	NA	Not DEG
mmu-miR-92b-3p	733.667	750.271	1300.79	513.409	686.78	570.823	928.243	590.337	759.29	0.648445	0.31714	2.04467	0.0408879	0.336189	Not DEG
mmu-miR-1968-5p	8.84646	13.0734	0	0	0	0	7.30664	0	3.65332	5.34084	2.04766	2.60826	0.00910035	NA	Up
mmu-miR-125a-5p	655.818	700.156	519.472	810.15	1063.73	1247.11	625.149	1040.33	832.738	-0.730207	0.282745	-2.58257	0.00980683	0.120951	Not DEG
mmu-miR-200b-3p	17369.1	22452.2	22776.5	22999.8	22907.2	24990.7	20866	23632.6	22249.3	-0.179684	0.237611	-0.756208	0.449524	0.880623	Not DEG
mmu-miR-344d-3p	0	0	0	3.92514	4.68259	0	0	2.86925	1.43462	-4.04295	2.71839	-1.48726	0.136947	NA	Not DEG
mmu-miR-361-5p	50.13	37.7677	59.1269	29.8311	48.3868	48.5451	49.0082	42.2543	45.6313	0.206116	0.460887	0.447217	0.654719	0.952221	Not DEG
mmu-miR-221-5p	150.39	196.102	187.939	187.622	215.399	192.506	178.144	198.509	188.326	-0.161288	0.295202	-0.546364	0.584816	0.94403	Not DEG
mmu-miR-128-2-5p	0	3.63151	0	0	0	0	1.2105	0	0.605252	2.74739	3.98502	0.689428	0.490554	NA	Not DEG
mmu-miR-101b-3p	1043.88	1075.65	635.614	1004.05	865.499	765.003	918.384	878.185	898.284	0.0671977	0.298015	0.225484	0.821603	0.971223	Not DEG
mmu-miR-92b-5p	99.0804	63.9146	92.9137	53.382	90.5301	115.504	85.3029	86.472	85.8874	-0.0109466	0.421094	-0.0259957	0.979261	0.988017	Not DEG
mmu-miR-30a-3p	3307.99	3044.66	3385.01	3652.74	3529.9	3917.08	3245.89	3699.91	3472.9	-0.188919	0.221939	-0.851222	0.394646	0.858744	Not DEG
mmu-miR-33-5p	4.12835	0	0	1.57006	1.56086	0	1.37612	1.04364	1.20988	0.430368	2.62972	0.163655	0.870003	NA	Not DEG
mmu-miR-182-3p	0	0	2.11167	5.4952	3.90216	5.0219	0.703892	4.80642	2.75516	-3.75229	1.90944	-1.96513	0.0493997	NA	Down
mmu-miR-34b-3p	1101.68	1195.49	1756.91	1241.92	1311.13	1558.46	1351.36	1370.5	1360.93	-0.0222597	0.282841	-0.0787002	0.937271	0.988017	Not DEG
mmu-miR-449b	1.76929	9.44194	4.22335	0.785029	2.3413	1.67397	5.14486	1.6001	3.37248	1.69971	1.45461	1.1685	0.242606	NA	Not DEG
mmu-let-7a-2-3p	0	0	0	2.35509	0.780432	0	0	1.04517	0.522586	-2.58958	3.99171	-0.64874	0.516507	NA	Not DEG
mmu-miR-1249-3p	9.43623	12.3471	0	7.06526	5.46303	3.34794	7.26112	5.29207	6.2766	0.514359	1.157	0.444564	0.656635	0.952221	Not DEG
mmu-miR-16-5p	284.266	397.288	323.086	270.835	257.543	385.013	334.88	304.463	319.672	0.143427	0.305184	0.469967	0.638379	0.950136	Not DEG
mmu-miR-127-3p	109.696	207.723	86.5787	39.2514	51.5085	87.0463	134.666	59.2688	96.9673	1.2152	0.467264	2.60068	0.00930402	0.118706	Up
mmu-miR-205-5p	480.658	742.281	492.02	452.177	467.479	652.847	571.653	524.168	547.91	0.130099	0.307815	0.422655	0.672547	0.953528	Not DEG
mmu-miR-379-5p	83.7465	87.8826	59.1269	38.4664	59.3129	63.6108	76.9187	53.7967	65.3577	0.542816	0.414399	1.30989	0.190234	0.710213	Not DEG
mmu-miR-7662-5p	0	0	0	0	3.12173	0	0	1.04058	0.520288	-2.58374	3.99446	-0.646832	0.517741	NA	Not DEG
mmu-miR-140-5p	135.646	156.155	67.5736	149.155	118.626	190.832	119.791	152.871	136.331	-0.325191	0.39741	-0.818278	0.413199	0.873246	Not DEG
mmu-miR-187-3p	182.237	173.586	147.817	167.211	170.915	135.591	167.88	157.906	162.893	0.0900817	0.30303	0.29727	0.766261	0.958011	Not DEG
mmu-miR-222-5p	46.5914	23.968	120.365	58.8772	57.752	20.0876	63.6416	45.5723	54.6069	0.430118	0.629156	0.683643	0.4942	0.904677	Not DEG
mmu-miR-30a-5p	27517.2	26897.9	26590.2	36963.9	31141.6	32578.8	27001.8	33561.4	30281.6	-0.313747	0.221081	-1.41915	0.155855	0.670752	Not DEG
mmu-miR-872-5p	446.451	628.978	722.193	550.305	438.603	525.626	599.208	504.845	552.026	0.243598	0.290375	0.838908	0.401521	0.858744	Not DEG
mmu-miR-93-5p	91.4134	185.934	116.142	69.8676	63.215	83.6984	131.163	72.2603	101.712	0.871447	0.397918	2.19001	0.0285232	0.257404	Not DEG
mmu-miR-669o-5p	0	0	0	0	1.56086	0	0	0.520288	0.260144	-1.74313	4.04067	-0.431397	0.66618	NA	Not DEG
mmu-miR-145b	4.12835	0	0	3.14012	1.56086	1.67397	1.37612	2.12498	1.75055	-0.496855	2.09156	-0.237553	0.812228	NA	Not DEG
mmu-miR-3077-5p	0	0.726303	0	0	0	0	0.242101	0	0.12105	0.986123	4.06836	0.242388	0.80848	NA	Not DEG
mmu-miR-1195	8.2567	19.6102	44.3452	20.4107	9.36519	11.7178	24.0707	13.8312	18.951	0.726779	0.76467	0.950448	0.341885	0.836925	Not DEG
mmu-miR-6978-5p	2.35906	5.08412	0	0	1.56086	3.34794	2.48106	1.63627	2.05866	0.782054	1.9619	0.39862	0.690173	NA	Not DEG
mmu-miR-15a-3p	3.53858	0	0	0	6.24346	0	1.17953	2.08115	1.63034	-0.752675	2.7397	-0.274729	0.783524	NA	Not DEG
mmu-miR-540-3p	1.76929	0	0	0	0	0	0.589764	0	0.294882	1.92147	4.01783	0.478235	0.632483	NA	Not DEG
mmu-miR-380-5p	0	2.90521	0	0	0	0	0.968404	0	0.484202	2.44878	4.00015	0.612171	0.540425	NA	Not DEG
mmu-miR-7006-3p	0	0	0	0	2.3413	0	0	0.780432	0.390216	-2.18975	4.0196	-0.544768	0.585913	NA	Not DEG
mmu-miR-146b-5p	3054.39	2114.27	3917.16	2579.6	3517.41	3470.13	3028.6	3189.05	3108.83	-0.0752613	0.303898	-0.247653	0.804403	0.960094	Not DEG
mmu-miR-3473b	646.382	910.057	3579.29	677.48	358.218	393.382	1711.91	476.36	1094.13	1.84257	0.536916	3.43177	0.000599656	0.0138671	Up
mmu-miR-5121	5.30788	3.63151	12.67	0	7.80432	0	7.20315	2.60144	4.90229	1.34194	1.5195	0.883147	0.377157	0.856397	Not DEG
mmu-let-7i-5p	83113.7	86659.5	51313.7	73813.9	76198.3	86189.2	73695.6	78733.8	76214.7	-0.095344	0.281126	-0.33915	0.734497	0.958011	Not DEG
mmu-miR-378b	106.158	95.872	61.2386	41.6065	37.4607	13.3917	87.756	30.8197	59.2879	1.48548	0.495833	2.99593	0.00273613	0.0506184	Up
mmu-miR-5128	445.272	623.894	2422.09	449.036	230.228	282.901	1163.75	320.722	742.237	1.85548	0.536924	3.45577	0.000548731	0.0135354	Up
mmu-miR-664-5p	30.078	21.7891	33.7868	29.8311	33.5586	36.8273	28.5513	33.4057	30.9785	-0.239774	0.501934	-0.477701	0.632863	0.948014	Not DEG
mmu-miR-361-3p	349.14	462.655	361.096	472.587	485.429	537.344	390.964	498.453	444.709	-0.347018	0.265948	-1.30483	0.191949	0.710213	Not DEG
mmu-miR-7061-5p	0	0	0	2.35509	0	0	0	0.785029	0.392514	-2.19574	4.01935	-0.546293	0.584865	NA	Not DEG
mmu-miR-465c-5p	0.589764	0	0	0	0	0	0.196588	0	0.098294	0.854564	4.07352	0.209785	0.833836	NA	Not DEG
mmu-miR-200a-3p	22195.8	29202.5	29472.6	27390.4	23729.8	23283.2	26957	24801.2	25879.1	0.120163	0.244535	0.491393	0.623148	0.948014	Not DEG
mmu-miR-186-5p	712.435	1005.2	717.969	808.58	640.735	776.721	811.869	742.012	776.941	0.131847	0.27425	0.480755	0.630691	0.948014	Not DEG
mmu-miR-6540-5p	0	0	0	5.4952	0	0	0	1.83173	0.915867	-3.38786	3.73994	-0.905859	0.365011	NA	Not DEG
mmu-miR-195a-5p	107.337	46.4834	14.7817	65.9424	49.9477	87.0463	56.2007	67.6455	61.9231	-0.22503	0.598725	-0.375849	0.707029	0.953528	Not DEG
mmu-miR-320-3p	567.353	844.69	580.711	597.407	675.854	970.901	664.251	748.054	706.153	-0.167389	0.310612	-0.538899	0.589956	0.94403	Not DEG
mmu-let-7g-3p	0	2.90521	8.4467	2.35509	3.90216	1.67397	3.78397	2.64374	3.21385	0.352911	1.61389	0.218671	0.826906	NA	Not DEG
mmu-miR-330-3p	42.463	60.2831	67.5736	86.3532	63.215	51.893	56.7732	67.1537	61.9635	-0.271557	0.424005	-0.640457	0.521876	0.915597	Not DEG
mmu-miR-151-3p	5563.83	6416.89	6822.82	5992.91	6042.89	5686.47	6267.85	5907.42	6087.63	0.0850827	0.22659	0.375491	0.707295	0.953528	Not DEG
mmu-miR-298-5p	1.76929	0	0	0.785029	0	0	0.589764	0.261676	0.42572	0.959692	4.01783	0.238858	0.811216	NA	Not DEG
mmu-miR-10b-5p	296.651	161.239	84.467	145.23	280.175	343.163	180.786	256.19	218.488	-0.486226	0.472819	-1.02836	0.303782	0.791448	Not DEG
mmu-miR-10a-5p	11674.4	7135.92	5695.19	11221.2	10843.3	15417.2	8168.5	12493.9	10331.2	-0.612614	0.327041	-1.8732	0.0610405	0.411121	Not DEG
mmu-miR-7009-5p	0	0	0	0.785029	0	1.67397	0	0.819665	0.409833	-2.12372	4.02235	-0.527981	0.597513	NA	Not DEG
mmu-miR-542-5p	0	5.08412	4.22335	5.4952	0.780432	1.67397	3.10249	2.64987	2.87618	0.154759	1.71376	0.0903038	0.928046	NA	Not DEG
mmu-miR-6966-5p	0	0	0	2.35509	0	0	0	0.785029	0.392514	-2.19574	4.01935	-0.546293	0.584865	NA	Not DEG
mmu-miR-21a-3p	4.12835	17.4313	19.0051	5.4952	9.36519	10.0438	13.5216	8.3014	10.9115	0.678203	0.880075	0.770619	0.440933	0.879776	Not DEG
mmu-miR-296-3p	0.589764	11.6208	0	0	0	0	4.0702	0	2.0351	4.49102	2.57282	1.74556	0.0808866	NA	Not DEG
mmu-miR-19b-3p	29.4882	21.0628	25.3401	20.4107	27.3151	65.2847	25.297	37.6702	31.4836	-0.538982	0.593639	-0.907928	0.363916	0.856397	Not DEG
mmu-miR-335-3p	4.12835	12.3471	0	4.71017	0.780432	0	5.49183	1.8302	3.66102	1.55241	1.6694	0.929923	0.352411	NA	Not DEG
mmu-miR-144-5p	61.9252	166.323	19.0051	0	12.4869	28.4574	82.4179	13.6481	48.033	2.61528	1.6192	1.61516	0.106275	0.576546	Not DEG
mmu-miR-5101	0	0	0	0	0.780432	0	0	0.260144	0.130072	-1.02219	4.08047	-0.250508	0.802195	NA	Not DEG
mmu-miR-7678-3p	0	0	0	1.57006	0	0	0	0.523353	0.261676	-1.74876	4.04037	-0.432822	0.665144	NA	Not DEG
mmu-miR-3087-3p	1.17953	0	0	0	0	0	0.393176	0	0.196588	1.49647	4.03717	0.370672	0.710882	NA	Not DEG
mmu-miR-7667-3p	0	0	2.11167	0	0	0	0.703892	0	0.351946	1.00766	4.06684	0.247776	0.804308	NA	Not DEG
mmu-miR-181c-3p	12.9748	16.705	8.4467	6.28023	13.2673	15.0657	12.7088	11.5378	12.1233	0.200037	0.775119	0.258073	0.796351	0.960094	Not DEG
mmu-miR-702-5p	0	0	0	0	2.3413	0	0	0.780432	0.390216	-2.18975	4.0196	-0.544768	0.585913	NA	Not DEG
mmu-miR-127-5p	6.48741	0.726303	0	7.06526	4.68259	3.34794	2.40457	5.03193	3.71825	-0.92921	1.46192	-0.63561	0.525031	NA	Not DEG
mmu-miR-877-5p	1.17953	2.90521	0	0	1.56086	0	1.36158	0.520288	0.940934	1.25543	2.85122	0.440313	0.65971	NA	Not DEG
mmu-miR-669h-5p	0	0	0	0	0	1.67397	0	0.557989	0.278995	-1.02219	4.08047	-0.250508	0.802195	NA	Not DEG
mmu-miR-674-3p	84.3363	47.936	40.1218	59.6622	88.9693	87.0463	57.4647	78.5593	68.012	-0.420849	0.442279	-0.951547	0.341327	0.836925	Not DEG
mmu-miR-221-3p	1329.33	1252.15	1100.18	1468.79	1359.51	1625.42	1227.22	1484.57	1355.9	-0.272534	0.238865	-1.14096	0.253888	0.768295	Not DEG
mmu-miR-874-3p	9.43623	8.71563	10.5584	9.42035	7.80432	6.69587	9.57008	7.97351	8.7718	0.235022	0.837447	0.280642	0.778985	0.960094	Not DEG
mmu-miR-7688-5p	4.12835	0.726303	0	3.14012	5.46303	6.69587	1.61822	5.09967	3.35894	-1.44371	1.48465	-0.972424	0.33084	NA	Not DEG
mmu-miR-574-5p	558.507	425.613	551.147	439.616	413.629	465.363	511.756	439.536	475.646	0.218877	0.262294	0.834473	0.404015	0.859112	Not DEG
mmu-miR-182-5p	1172.45	1509.98	1511.96	1767.1	1734.12	1933.43	1398.13	1811.55	1604.84	-0.374429	0.243831	-1.53561	0.124635	0.606776	Not DEG
mmu-miR-1902	1.17953	0	0	0	0	0	0.393176	0	0.196588	1.49647	4.03717	0.370672	0.710882	NA	Not DEG
mmu-miR-365-2-5p	17.1032	12.3471	42.2335	45.5317	11.7065	25.1095	23.8946	27.4492	25.6719	-0.26424	0.707284	-0.373598	0.708703	0.953528	Not DEG
mmu-miR-6940-3p	0	0.726303	0	0.785029	1.56086	0	0.242101	0.781964	0.512033	-1.15724	3.57669	-0.323549	0.746279	NA	Not DEG
mmu-miR-135a-5p	5.30788	21.0628	2.11167	0	1.56086	3.34794	9.49411	1.63627	5.56519	2.73787	1.42485	1.92152	0.0546667	0.381636	Not DEG
mmu-miR-195a-3p	138.005	42.8519	33.7868	117.754	94.4323	123.874	71.5478	112.02	91.7839	-0.617438	0.523997	-1.17832	0.238668	0.742078	Not DEG
mmu-miR-203b-3p	0	0.726303	0	0	0	0	0.242101	0	0.12105	0.986123	4.06836	0.242388	0.80848	NA	Not DEG
mmu-miR-7036b-5p	1.76929	0	4.22335	0	0	0	1.99755	0	0.998774	3.37023	3.1669	1.0642	0.287236	NA	Not DEG
mmu-miR-7046-3p	0	2.17891	0	0	0	1.67397	0.726303	0.557989	0.642146	1.16971	3.80834	0.307145	0.758733	NA	Not DEG
mmu-miR-3473e	621.022	857.037	3461.04	660.209	343.39	369.947	1646.36	457.849	1052.11	1.84327	0.541822	3.40198	0.000668983	0.0145602	Up
mmu-miR-582-5p	2.94882	0	0	1.57006	0	3.34794	0.98294	1.63933	1.31114	-0.547015	2.6012	-0.210294	0.833439	NA	Not DEG
mmu-miR-692	0	0	0	1.57006	0	0	0	0.523353	0.261676	-1.74876	4.04037	-0.432822	0.665144	NA	Not DEG
mmu-miR-136-3p	9.43623	16.705	10.5584	5.4952	2.3413	18.4136	12.2332	8.75005	10.4916	0.578597	0.933198	0.620015	0.535248	0.91686	Not DEG
mmu-miR-215-5p	277.189	72.6303	458.233	90.2783	197.449	215.942	269.351	167.89	218.62	0.677402	0.554802	1.22098	0.222093	0.729129	Not DEG
mmu-miR-26a-1-3p	1.76929	1.45261	0	2.35509	5.46303	1.67397	1.07397	3.16403	2.119	-1.40223	1.73415	-0.8086	0.418745	NA	Not DEG
mmu-miR-652-5p	0	0	0	0	0	5.0219	0	1.67397	0.836984	-3.18286	3.90752	-0.814549	0.415331	NA	Not DEG
mmu-miR-200c-5p	1.17953	0.726303	0	1.57006	3.90216	1.67397	0.635277	2.38206	1.50867	-1.64878	1.99912	-0.824753	0.409512	NA	Not DEG
mmu-miR-1960	0	0	2.11167	0	0	0	0.703892	0	0.351946	1.00766	4.06684	0.247776	0.804308	NA	Not DEG
mmu-miR-6380	0	0.726303	2.11167	0	0	0	0.945993	0	0.472996	2.14932	4.00944	0.536065	0.591914	NA	Not DEG
mmu-miR-1934-3p	2.94882	0	0	0	0	0	0.98294	0	0.49147	2.47941	3.9993	0.619961	0.535284	NA	Not DEG
mmu-miR-26b-3p	11.2055	11.6208	16.8934	20.4107	19.5108	11.7178	13.2399	17.2131	15.2265	-0.440815	0.679298	-0.648928	0.516385	0.914175	Not DEG
mmu-miR-344-3p	10.026	7.26303	0	7.85029	4.68259	20.0876	5.76301	10.8735	8.31825	-0.758381	1.07593	-0.704861	0.480897	0.895529	Not DEG
mmu-miR-8103	2.94882	1.45261	0	6.28023	0.780432	0	1.46714	2.35355	1.91035	-0.610155	2.03286	-0.300146	0.764066	NA	Not DEG
mmu-miR-700-3p	9.43623	7.26303	2.11167	3.14012	8.58475	23.4355	6.27031	11.7201	8.99522	-0.769397	1.01816	-0.755677	0.449843	0.880623	Not DEG
mmu-miR-6240	2.35906	3.63151	14.7817	0	0.780432	3.34794	6.9241	1.37612	4.15011	2.4819	1.55753	1.59349	0.111051	NA	Not DEG
mmu-miR-3064-5p	2.94882	13.0734	4.22335	5.4952	3.12173	11.7178	6.74854	6.77823	6.76339	0.0793563	1.08037	0.0734532	0.941445	0.988017	Not DEG
mmu-miR-293-5p	0	5.81042	0	0	0	0	1.93681	0	0.968404	3.41613	3.67217	0.930276	0.352228	NA	Not DEG
mmu-miR-378d	372.141	453.213	270.294	267.695	281.736	212.594	365.216	254.008	309.612	0.526762	0.310298	1.6976	0.0895836	0.509938	Not DEG
mmu-miR-101a-5p	0.589764	0.726303	0	0	0	0	0.438689	0	0.219344	1.59704	4.03211	0.396079	0.692047	NA	Not DEG
mmu-miR-125b-1-3p	242.393	183.028	198.497	417.635	319.977	366.599	207.973	368.07	288.022	-0.820435	0.287121	-2.85745	0.00427054	0.0752428	Not DEG
mmu-miR-193b-3p	6.48741	1.45261	0	0	3.12173	0	2.64667	1.04058	1.84362	1.33274	2.29188	0.581506	0.560899	NA	Not DEG
mmu-miR-22-5p	1220.22	1655.97	1174.09	1367.52	1388.39	1278.91	1350.09	1344.94	1347.52	0.00643174	0.256636	0.0250617	0.980006	0.988017	Not DEG
mmu-miR-7049-5p	0	0	8.4467	0	0	0	2.81557	0	1.40778	3.85003	3.30191	1.166	0.243614	NA	Not DEG
mmu-miR-3102-3p.2-3p	0	4.35782	0	0	0	0	1.45261	0	0.726303	3.00451	3.97264	0.756299	0.44947	NA	Not DEG
mmu-miR-5107-3p	2.94882	0	0	0	0	0	0.98294	0	0.49147	2.47941	3.9993	0.619961	0.535284	NA	Not DEG
mmu-miR-153-3p	3.53858	2.90521	8.4467	0	4.68259	0	4.9635	1.56086	3.26218	1.51458	1.68645	0.898086	0.36914	NA	Not DEG
mmu-miR-293-3p	2.94882	0	0	0.785029	1.56086	0	0.98294	0.781964	0.882452	0.362497	2.96122	0.122415	0.90257	NA	Not DEG
mmu-miR-30e-5p	3366.96	3895.89	3140.06	4813.8	4481.24	4608.43	3467.64	4634.49	4051.06	-0.418009	0.229342	-1.82265	0.0683566	0.421532	Not DEG
mmu-miR-337-5p	4.12835	6.53672	2.11167	0	0	3.34794	4.25892	1.11598	2.68745	2.28032	1.8781	1.21416	0.224687	NA	Not DEG
mmu-miR-146a-5p	573.841	310.131	373.766	376.814	373.047	681.305	419.246	477.055	448.151	-0.179952	0.364294	-0.493976	0.621323	0.948014	Not DEG
mmu-miR-376b-5p	6.48741	7.26303	12.67	0	1.56086	0	8.80683	0.520288	4.66356	3.79749	1.55363	2.44427	0.0145144	0.162737	Up
mmu-miR-143-3p	110790	64198.6	30714.3	50190.8	54496	57720.1	68567.5	54135.6	61351.6	0.341003	0.400491	0.851464	0.394511	0.858744	Not DEG
mmu-miR-106b-5p	46.0016	47.2097	29.5634	46.3167	39.0216	26.7835	40.9249	37.3739	39.1494	0.13849	0.483267	0.286571	0.774441	0.960094	Not DEG
mmu-miR-193a-3p	4.71811	4.35782	0	9.42035	1.56086	3.34794	3.02531	4.77638	3.90085	-0.552614	1.40521	-0.39326	0.694127	NA	Not DEG
mmu-miR-7044-5p	1.76929	0	0	0	0	0	0.589764	0	0.294882	1.92147	4.01783	0.478235	0.632483	NA	Not DEG
mmu-miR-669l-5p	0	0	0	0	0	3.34794	0	1.11598	0.557989	-2.57581	3.99493	-0.64477	0.519076	NA	Not DEG
mmu-miR-493-5p	0	1.45261	0	0	0	1.67397	0.484202	0.557989	0.521096	0.729163	4.02767	0.181038	0.856337	NA	Not DEG
mmu-miR-673-5p	0.589764	0	0	0	0	3.34794	0.196588	1.11598	0.656283	-1.65111	3.78131	-0.436652	0.662364	NA	Not DEG
mmu-miR-3081-3p	37.7449	41.3993	19.0051	40.8215	36.6803	18.4136	32.7164	31.9718	32.3441	0.0449828	0.556543	0.0808254	0.935581	0.988017	Not DEG
mmu-miR-1934-5p	0	0	0	2.35509	0.780432	0	0	1.04517	0.522586	-2.58958	3.99171	-0.64874	0.516507	NA	Not DEG
mmu-miR-292a-5p	1.76929	2.90521	0	0	0	6.69587	1.55817	2.23196	1.89506	-0.319434	2.32422	-0.137437	0.890685	NA	Not DEG
mmu-miR-31-5p	24.1803	8.71563	27.4518	16.4856	27.3151	10.0438	20.1159	17.9482	19.032	0.108428	0.712065	0.152272	0.878972	0.988017	Not DEG
mmu-miR-1927	1.17953	1.45261	0	2.35509	5.46303	1.67397	0.877378	3.16403	2.0207	-1.67928	1.78735	-0.93954	0.347454	NA	Not DEG
mmu-miR-148a-5p	22.411	33.4099	42.2335	22.7658	22.6325	21.7616	32.6848	22.3866	27.5357	0.512331	0.538746	0.950969	0.34162	0.836925	Not DEG
mmu-miR-26a-5p	182038	181721	172133	218313	221569	241990	178631	227291	202961	-0.347551	0.216008	-1.60898	0.107622	0.576546	Not DEG
mmu-miR-181b-1-3p	0	0	2.11167	0	0	0	0.703892	0	0.351946	1.00766	4.06684	0.247776	0.804308	NA	Not DEG
mmu-miR-139-5p	75.4898	66.8199	44.3452	53.382	82.7258	83.6984	62.2183	73.2687	67.7435	-0.205427	0.41687	-0.492786	0.622164	0.948014	Not DEG
mmu-miR-12205-5p	0	0	0	0	0	1.67397	0	0.557989	0.278995	-1.02219	4.08047	-0.250508	0.802195	NA	Not DEG
mmu-miR-369-3p	0	0.726303	0	0	0	3.34794	0.242101	1.11598	0.67904	-1.52013	3.73003	-0.407539	0.683612	NA	Not DEG
mmu-miR-5126	10.026	13.7998	29.5634	2.35509	3.90216	8.36984	17.7964	4.8757	11.336	1.90951	0.893089	2.1381	0.0325087	0.273369	Up
mmu-miR-147-3p	0.589764	1.45261	2.11167	3.14012	7.02389	1.67397	1.38468	3.94599	2.66534	-1.67833	1.576	-1.06493	0.286907	NA	Not DEG
mmu-miR-133a-3p	779.078	1305.89	494.132	95.7735	76.4824	92.0682	859.701	88.108	473.904	3.29166	0.381147	8.63619	5.81179e-18	2.15036e-15	Up
mmu-miR-6540-3p	0.589764	0	0	0	0	0	0.196588	0	0.098294	0.854564	4.07352	0.209785	0.833836	NA	Not DEG
mmu-miR-29b-3p	257.727	275.269	160.487	314.797	333.245	366.599	231.161	338.213	284.687	-0.534983	0.309462	-1.72875	0.0838532	0.498606	Not DEG
mmu-miR-5130	0	2.17891	0	0	0	0	0.726303	0	0.363151	2.12933	4.01013	0.530987	0.595428	NA	Not DEG
mmu-miR-3105-3p	0	0.726303	14.7817	0	3.90216	1.67397	5.16934	1.85871	3.51403	1.36027	1.93007	0.704778	0.480949	NA	Not DEG
mmu-miR-7070-3p	1.17953	0	0	0	0	0	0.393176	0	0.196588	1.49647	4.03717	0.370672	0.710882	NA	Not DEG
mmu-miR-1843b-5p	710.666	610.821	715.858	602.117	607.176	488.799	679.115	566.031	622.573	0.259551	0.253493	1.0239	0.305884	0.791448	Not DEG
mmu-miR-130a-5p	133.287	82.0722	67.5736	138.95	71.7998	113.83	94.3108	108.193	101.252	-0.179575	0.421813	-0.425721	0.670311	0.953528	Not DEG
mmu-miR-3097-5p	0	0.726303	0	0	0	0	0.242101	0	0.12105	0.986123	4.06836	0.242388	0.80848	NA	Not DEG
mmu-miR-7118-3p	1.76929	0	0	0	0	0	0.589764	0	0.294882	1.92147	4.01783	0.478235	0.632483	NA	Not DEG
mmu-miR-3110-5p	0	0	8.4467	0	0	0	2.81557	0	1.40778	3.85003	3.30191	1.166	0.243614	NA	Not DEG
mmu-miR-6952-5p	0	0	0	0.785029	0	0	0	0.261676	0.130838	-1.02219	4.08047	-0.250508	0.802195	NA	Not DEG
mmu-miR-6984-3p	0	0	0	0	2.3413	0	0	0.780432	0.390216	-2.18975	4.0196	-0.544768	0.585913	NA	Not DEG
mmu-miR-598-3p	15.3339	26.1469	12.67	18.0557	28.876	23.4355	18.0503	23.4557	20.753	-0.346757	0.619194	-0.560013	0.575471	0.940549	Not DEG
mmu-miR-1933-3p	1.17953	0	0	6.28023	0	0	0.393176	2.09341	1.24329	-2.01887	2.99475	-0.674136	0.500225	NA	Not DEG
mmu-miR-3076-3p	0.589764	0	0	0	2.3413	0	0.196588	0.780432	0.48851	-1.27477	4.01254	-0.317696	0.750715	NA	Not DEG
mmu-miR-582-3p	46.0016	25.4206	107.695	43.1766	49.1672	35.1533	59.7059	42.499	51.1025	0.441721	0.560011	0.788772	0.430245	0.879776	Not DEG
mmu-miR-1199-3p	5.30788	9.44194	8.4467	3.14012	4.68259	0	7.73217	2.60757	5.16987	1.44255	1.20321	1.19892	0.23056	0.735716	Not DEG
mmu-miR-99b-3p	349.73	390.751	346.315	433.336	375.388	487.125	362.265	431.949	397.107	-0.24985	0.263032	-0.949884	0.342171	0.836925	Not DEG
mmu-miR-7669-3p	0	0.726303	0	0	0	0	0.242101	0	0.12105	0.986123	4.06836	0.242388	0.80848	NA	Not DEG
mmu-miR-12191-3p	0	0	0	0	0.780432	0	0	0.260144	0.130072	-1.02219	4.08047	-0.250508	0.802195	NA	Not DEG
mmu-miR-704	1.17953	0	0	0	5.46303	0	0.393176	1.82101	1.10709	-1.82207	3.10503	-0.586811	0.55733	NA	Not DEG
mmu-miR-205-3p	0	0.726303	33.7868	7.06526	14.0478	3.34794	11.5044	8.15366	9.82901	0.390569	1.42568	0.273952	0.784121	0.960094	Not DEG
mmu-miR-1306-3p	1.76929	4.35782	0	0.785029	0	0	2.04237	0.261676	1.15202	2.56258	2.68229	0.95537	0.339391	NA	Not DEG
mmu-miR-100-3p	0	0	0	3.14012	0	0	0	1.04671	0.523353	-2.59147	3.994	-0.648841	0.516441	NA	Not DEG
mmu-miR-411-3p	2.94882	2.17891	0	1.57006	4.68259	1.67397	1.70924	2.64221	2.17572	-0.509475	1.69921	-0.29983	0.764307	NA	Not DEG
mmu-miR-128-1-5p	0.589764	0	0	0.785029	0	3.34794	0.196588	1.37765	0.787121	-1.9639	3.1369	-0.626065	0.531273	NA	Not DEG
mmu-miR-7669-5p	0	0.726303	0	0	0	1.67397	0.242101	0.557989	0.400045	0.0243499	4.06836	0.00598519	0.995225	NA	Not DEG
mmu-miR-3082-3p	0	1.45261	0	0	0	1.67397	0.484202	0.557989	0.521096	0.729163	4.02767	0.181038	0.856337	NA	Not DEG
mmu-miR-1970c-5p	0	3.63151	0	0	0	1.67397	1.2105	0.557989	0.884247	1.79965	3.41412	0.527118	0.598112	NA	Not DEG
mmu-miR-503-3p	132.697	127.829	120.365	223.733	207.595	239.377	126.964	223.569	175.266	-0.809522	0.288556	-2.80542	0.00502503	0.0845119	Not DEG
mmu-miR-3098-3p	0	0	0	0	0	1.67397	0	0.557989	0.278995	-1.02219	4.08047	-0.250508	0.802195	NA	Not DEG
mmu-miR-495-3p	0	4.35782	6.33502	3.14012	1.56086	1.67397	3.56428	2.12498	2.84463	0.640611	1.67024	0.383544	0.701317	NA	Not DEG
mmu-miR-3097-3p	2.94882	0	0	0	0	0	0.98294	0	0.49147	2.47941	3.9993	0.619961	0.535284	NA	Not DEG
mmu-miR-125b-2-3p	119.132	103.861	114.03	180.557	171.695	182.462	112.341	178.238	145.29	-0.665667	0.299192	-2.22488	0.0260891	0.243461	Not DEG
mmu-miR-322-5p	6.48741	25.4206	0	25.906	15.6086	6.69587	10.636	16.0702	13.3531	-0.547232	1.01295	-0.540236	0.589034	0.94403	Not DEG
mmu-miR-196a-5p	0	0	0	0	2.3413	0	0	0.780432	0.390216	-2.18975	4.0196	-0.544768	0.585913	NA	Not DEG
mmu-miR-679-5p	0	2.90521	0	0	0	0	0.968404	0	0.484202	2.44878	4.00015	0.612171	0.540425	NA	Not DEG
mmu-miR-500-5p	0	0	2.11167	0	0	0	0.703892	0	0.351946	1.00766	4.06684	0.247776	0.804308	NA	Not DEG
mmu-miR-6931-3p	1.76929	0	0	0	0	0	0.589764	0	0.294882	1.92147	4.01783	0.478235	0.632483	NA	Not DEG
mmu-miR-30b-5p	1814.7	1687.93	1769.58	2339.39	2107.95	2110.87	1757.41	2186.07	1971.74	-0.315114	0.224017	-1.40665	0.15953	0.670752	Not DEG
mmu-miR-345-5p	73.1308	39.2203	40.1218	62.0173	64.7759	41.8492	50.8243	56.2141	53.5192	-0.137407	0.462448	-0.29713	0.766367	0.958011	Not DEG
mmu-miR-7068-3p	0	0	0	0	0.780432	0	0	0.260144	0.130072	-1.02219	4.08047	-0.250508	0.802195	NA	Not DEG
mmu-miR-690	184.006	352.983	627.167	270.05	221.643	262.813	388.052	251.502	319.777	0.617119	0.417735	1.4773	0.139596	0.637661	Not DEG
mmu-miR-1954	2.35906	1.45261	0	0	0	0	1.27055	0	0.635277	2.8328	3.66118	0.773739	0.439085	NA	Not DEG
mmu-miR-532-3p	4.71811	1.45261	0	5.4952	3.90216	3.34794	2.05691	4.24843	3.15267	-0.894575	1.4681	-0.609343	0.542297	NA	Not DEG
mmu-miR-1941-3p	0.589764	0	0	5.4952	0	3.34794	0.196588	2.94771	1.57215	-3.12188	2.49253	-1.25249	0.21039	NA	Not DEG
mmu-miR-669n	0	0	2.11167	0	0	0	0.703892	0	0.351946	1.00766	4.06684	0.247776	0.804308	NA	Not DEG
mmu-let-7c-1-3p	5.89764	20.3365	14.7817	36.8964	24.9738	35.1533	13.6719	32.3412	23.0066	-1.25908	0.651683	-1.93204	0.0533547	0.381636	Not DEG
mmu-miR-5626-3p	0	0	0	0.785029	0	0	0	0.261676	0.130838	-1.02219	4.08047	-0.250508	0.802195	NA	Not DEG
mmu-miR-29a-5p	5.30788	5.81042	0	3.92514	3.12173	6.69587	3.7061	4.58091	4.14351	-0.150401	1.30008	-0.115686	0.907902	NA	Not DEG
mmu-miR-433-3p	0.589764	7.98933	0	0	1.56086	0	2.8597	0.520288	1.68999	2.29368	2.45515	0.93423	0.350185	NA	Not DEG
mmu-miR-7018-5p	0	0	0	0	0.780432	1.67397	0	0.818133	0.409067	-2.11987	4.02251	-0.527002	0.598193	NA	Not DEG
mmu-miR-3471	0	0	0	0.785029	0	0	0	0.261676	0.130838	-1.02219	4.08047	-0.250508	0.802195	NA	Not DEG
mmu-miR-199b-5p	296.062	82.0722	23.2284	150.726	122.528	242.725	133.787	171.993	152.89	-0.343814	0.646892	-0.531486	0.595082	0.94498	Not DEG
mmu-miR-3102-3p	1.76929	5.08412	2.11167	19.6257	6.24346	5.0219	2.98836	10.297	6.64269	-1.77049	1.11442	-1.5887	0.112127	0.576546	Not DEG
mmu-miR-21a-5p	35664.8	36936.9	47538	32532.4	31286	36731.9	40046.6	33516.7	36781.7	0.256749	0.243727	1.05343	0.292145	0.791448	Not DEG
mmu-miR-126b-3p	0	0	0	0.785029	0	0	0	0.261676	0.130838	-1.02219	4.08047	-0.250508	0.802195	NA	Not DEG
mmu-miR-299a-5p	1.76929	0	0	0	0	0	0.589764	0	0.294882	1.92147	4.01783	0.478235	0.632483	NA	Not DEG
mmu-let-7a-1-3p	281.317	281.805	318.863	442.756	501.038	475.407	293.995	473.067	383.531	-0.69027	0.254525	-2.71199	0.00668797	0.0970748	Not DEG
mmu-miR-3074-1-3p	2.35906	2.17891	0	0	2.3413	0	1.51265	0.780432	1.14654	0.948355	2.64264	0.358867	0.719695	NA	Not DEG
mmu-miR-505-5p	0	0	0	0.785029	0	1.67397	0	0.819665	0.409833	-2.12372	4.02235	-0.527981	0.597513	NA	Not DEG
mmu-miR-6395	0	2.17891	0	1.57006	0.780432	1.67397	0.726303	1.34149	1.03389	-0.684483	2.53224	-0.270308	0.786924	NA	Not DEG
mmu-miR-223-5p	122.671	157.608	152.041	116.184	124.089	157.353	144.106	132.542	138.324	0.124314	0.32276	0.38516	0.700119	0.953528	Not DEG
mmu-miR-151-5p	28.3087	21.0628	8.4467	23.5509	21.8521	25.1095	19.2727	23.5042	21.3884	-0.219148	0.627445	-0.349269	0.726887	0.958011	Not DEG
mmu-miR-147-5p	1.17953	0	0	0	0	0	0.393176	0	0.196588	1.49647	4.03717	0.370672	0.710882	NA	Not DEG
mmu-miR-494-3p	2.35906	0	0	2.35509	7.02389	0	0.786352	3.12633	1.95634	-1.81306	2.23879	-0.80984	0.418032	NA	Not DEG
mmu-miR-488-3p	0	2.17891	0	0	3.12173	0	0.726303	1.04058	0.88344	-0.399357	3.35116	-0.11917	0.905141	NA	Not DEG
mmu-miR-7219-3p	3.53858	0	0	0	3.12173	0	1.17953	1.04058	1.11005	0.213594	3.08784	0.0691728	0.944852	NA	Not DEG
mmu-miR-25-3p	1471.46	2645.92	1507.74	737.927	912.325	1073.01	1875.04	907.755	1391.4	1.04853	0.320919	3.26726	0.00108592	0.0223217	Up
mmu-miR-466h-5p	0	0	0	0.785029	0	3.34794	0	1.37765	0.688827	-2.90225	3.64904	-0.795347	0.426412	NA	Not DEG
mmu-miR-152-5p	18.8725	57.3779	19.0051	56.5221	43.7042	25.1095	31.7518	41.7786	36.7652	-0.38585	0.607968	-0.634654	0.525654	0.915597	Not DEG
mmu-miR-375-5p	0	0	6.33502	0	0	1.67397	2.11167	0.557989	1.33483	2.42941	3.07269	0.790645	0.429151	NA	Not DEG
mmu-miR-8120	0	0	4.22335	0	3.90216	0	1.40778	1.30072	1.35425	-0.107126	2.97809	-0.0359715	0.971305	NA	Not DEG
mmu-miR-185-3p	11.7953	12.3471	4.22335	7.06526	20.2912	11.7178	9.45526	13.0248	11.24	-0.402672	0.83743	-0.480842	0.630629	0.948014	Not DEG
mmu-miR-467a-5p	12.385	2.17891	0	3.14012	7.02389	10.0438	4.85465	6.73594	5.79529	-0.333091	1.26569	-0.26317	0.79242	0.960094	Not DEG
mmu-miR-33-3p	1.17953	0	0	3.14012	0	0	0.393176	1.04671	0.719941	-1.03747	3.59074	-0.288928	0.772637	NA	Not DEG
mmu-miR-501-5p	0	0	0	0	2.3413	0	0	0.780432	0.390216	-2.18975	4.0196	-0.544768	0.585913	NA	Not DEG
mmu-miR-1843a-5p	702.999	610.821	715.858	595.837	606.396	490.472	676.559	564.235	620.397	0.258644	0.252189	1.02559	0.305083	0.791448	Not DEG
mmu-miR-370-3p	24.7701	37.0414	38.0101	7.06526	7.80432	11.7178	33.2739	8.86245	21.0682	1.93924	0.630096	3.07769	0.00208614	0.0406248	Up
mmu-miR-218-5p	3741.46	1815.03	1256.45	2716.98	2659.71	2731.92	2270.98	2702.87	2486.93	-0.249726	0.379993	-0.657185	0.511062	0.914175	Not DEG
mmu-miR-451a	2982.44	7765.63	1775.92	181.342	462.796	858.745	4174.66	500.961	2337.81	3.06203	0.5543	5.52414	3.31112e-08	1.36124e-06	Up
mmu-miR-7211-3p	0	0	2.11167	0	0	0	0.703892	0	0.351946	1.00766	4.06684	0.247776	0.804308	NA	Not DEG
mmu-miR-5106	0	0	0	0.785029	0	0	0	0.261676	0.130838	-1.02219	4.08047	-0.250508	0.802195	NA	Not DEG
mmu-miR-6933-5p	4.71811	0	0	0	0	0	1.5727	0	0.786352	3.12856	3.95229	0.791581	0.428605	NA	Not DEG
mmu-miR-574-3p	76.0796	48.6623	25.3401	66.7274	60.8737	78.6765	50.0273	68.7592	59.3933	-0.413051	0.473097	-0.873078	0.382621	0.858744	Not DEG
mmu-miR-122-5p	44.2323	60.2831	152.041	50.2418	59.3129	50.219	85.5187	53.2579	69.3883	0.645672	0.509084	1.2683	0.20469	0.727125	Not DEG
mmu-miR-6963-5p	0	0	0	0.785029	2.3413	0	0	1.04211	0.521054	-2.58568	3.99434	-0.647335	0.517415	NA	Not DEG
mmu-miR-5616-5p	0	0	0	0	1.56086	0	0	0.520288	0.260144	-1.74313	4.04067	-0.431397	0.66618	NA	Not DEG
mmu-miR-26a-2-3p	70.7717	90.7878	171.046	133.455	63.215	80.3504	110.868	92.3401	101.604	0.237208	0.459442	0.516296	0.605648	0.948014	Not DEG
mmu-miR-485-5p	4.12835	10.1682	4.22335	2.35509	7.02389	13.3917	6.17331	7.59024	6.88178	-0.212801	1.0572	-0.201288	0.840474	0.980995	Not DEG
mmu-miR-134-5p	14.7441	13.0734	14.7817	3.14012	6.24346	15.0657	14.1998	8.14976	11.1748	0.880593	0.843948	1.04342	0.296754	0.791448	Not DEG
mmu-miR-7048-3p	0	0	2.11167	0	1.56086	0	0.703892	0.520288	0.61209	-0.678948	3.90166	-0.174015	0.861853	NA	Not DEG
mmu-miR-191-5p	2646.86	3427.42	3190.74	3327.74	4489.83	4394.16	3088.34	4070.58	3579.46	-0.39844	0.256182	-1.5553	0.119875	0.599374	Not DEG
mmu-miR-411-5p	53.0788	21.0628	12.67	18.8407	24.9738	20.0876	28.9372	21.3007	25.119	0.483252	0.655589	0.737127	0.461045	0.892496	Not DEG
mmu-miR-3068-3p	11.2055	9.44194	0	6.28023	7.80432	6.69587	6.88248	6.92681	6.90465	0.0894909	1.08386	0.0825672	0.934196	0.988017	Not DEG
mmu-miR-3109-3p	0	1.45261	2.11167	0.785029	0.780432	0	1.18809	0.52182	0.854957	0.881043	2.75187	0.320161	0.748846	NA	Not DEG
mmu-miR-20a-5p	37.7449	59.5568	10.5584	29.0461	28.0956	15.0657	35.9534	24.0691	30.0112	0.598984	0.652608	0.917832	0.358707	0.856397	Not DEG
mmu-miR-183-3p	1.17953	0.726303	0	0.785029	0.780432	0	0.635277	0.52182	0.578549	0.316479	3.05753	0.103508	0.91756	NA	Not DEG
mmu-miR-7651-5p	0	0	0	0	4.68259	0	0	1.56086	0.780432	-3.15809	3.9637	-0.796753	0.425594	NA	Not DEG
mmu-miR-378a-5p	24.1803	10.8945	31.6751	18.0557	11.7065	3.34794	22.25	11.0367	16.6433	0.929667	0.775583	1.19867	0.230657	0.735716	Not DEG
mmu-miR-3082-5p	4.12835	0	6.33502	0	0	0	3.48779	0	1.7439	4.19603	2.62263	1.59993	0.109613	NA	Not DEG
mmu-miR-216c-5p	1.76929	0	0	0	0	0	0.589764	0	0.294882	1.92147	4.01783	0.478235	0.632483	NA	Not DEG
mmu-let-7f-2-3p	24.7701	41.3993	33.7868	48.6718	22.6325	23.4355	33.3187	31.58	32.4493	0.0588091	0.553997	0.106154	0.91546	0.988017	Not DEG
mmu-miR-872-3p	6.48741	20.3365	12.67	6.28023	17.9499	6.69587	13.1646	10.3087	11.7367	0.325368	0.855447	0.380349	0.703687	0.953528	Not DEG
mmu-miR-6947-5p	0	0	0	0	0.780432	6.69587	0	2.4921	1.24605	-3.75572	2.99776	-1.25284	0.210263	NA	Not DEG
mmu-miR-291a-3p	0	1.45261	0	0	0	0	0.484202	0	0.242101	1.69094	4.02767	0.41983	0.67461	NA	Not DEG
mmu-miR-101c	3049.67	2559.49	1756.91	2985.46	2816.58	2691.74	2455.36	2831.26	2643.31	-0.204168	0.279779	-0.729746	0.465545	0.892496	Not DEG
mmu-miR-3103-3p	1.76929	2.17891	0	0	0	3.34794	1.31607	1.11598	1.21602	0.491788	2.65195	0.185444	0.852881	NA	Not DEG
mmu-miR-1930-5p	0	0.726303	0	2.35509	0.780432	0	0.242101	1.04517	0.643637	-1.56568	3.29357	-0.475376	0.634519	NA	Not DEG
mmu-miR-466i-5p	127.389	115.482	240.731	120.894	94.4323	82.0244	161.201	99.117	130.159	0.676482	0.396116	1.70779	0.0876756	0.506875	Not DEG
mmu-miR-296-5p	0	3.63151	0	0	0.780432	0	1.2105	0.260144	0.735324	1.79434	3.60194	0.49816	0.618371	NA	Not DEG
mmu-miR-434-3p	28.8984	34.8625	21.1167	5.4952	12.4869	1.67397	28.2926	6.55203	17.4223	2.03991	0.759102	2.68727	0.00720386	0.0987195	Up
mmu-miR-455-5p	889.954	611.547	553.259	737.142	746.874	972.575	684.92	818.864	751.892	-0.252741	0.295228	-0.856089	0.391948	0.858744	Not DEG
mmu-miR-497a-5p	31.2575	10.8945	14.7817	7.06526	9.36519	10.0438	18.9779	8.82475	13.9013	1.1425	0.766556	1.49043	0.136111	0.629516	Not DEG
mmu-miR-744-3p	7.07717	15.2524	6.33502	21.1958	12.4869	8.36984	9.55485	14.0175	11.7862	-0.541451	0.812886	-0.666084	0.505357	0.912108	Not DEG
mmu-miR-210-5p	1.17953	0	0	0.785029	0	0	0.393176	0.261676	0.327426	0.534693	4.03717	0.132442	0.894634	NA	Not DEG
mmu-miR-6911-5p	0	0.726303	0	0	1.56086	0	0.242101	0.520288	0.381195	-0.696593	4.02844	-0.172919	0.862715	NA	Not DEG
mmu-miR-30e-3p	1283.33	1540.49	1987.09	1998.68	1770.8	1910	1603.63	1893.16	1748.4	-0.241533	0.264499	-0.91317	0.361153	0.856397	Not DEG
mmu-miR-500-3p	2.35906	2.17891	6.33502	0.785029	7.02389	3.34794	3.62433	3.71895	3.67164	-0.148815	1.37524	-0.108211	0.913829	NA	Not DEG
mmu-miR-224-5p	247.111	228.059	371.655	221.378	209.936	215.942	282.275	215.752	249.014	0.376552	0.308793	1.21943	0.22268	0.729129	Not DEG
mmu-miR-1912-3p	0	2.90521	0	7.85029	1.56086	1.67397	0.968404	3.69504	2.33172	-1.82157	1.96236	-0.928258	0.353274	NA	Not DEG
mmu-miR-101a-3p	3050.26	2559.49	1756.91	2987.03	2816.58	2691.74	2455.55	2831.78	2643.67	-0.204319	0.279824	-0.730171	0.465286	0.892496	Not DEG
mmu-miR-7043-3p	2.35906	2.17891	0	0	2.3413	0	1.51265	0.780432	1.14654	0.948355	2.64264	0.358867	0.719695	NA	Not DEG
mmu-miR-341-3p	4.12835	4.35782	0	0	2.3413	0	2.82872	0.780432	1.80458	1.81525	2.26502	0.801427	0.422884	NA	Not DEG
mmu-miR-8118	1.76929	2.90521	0	0	0	0	1.55817	0	0.779084	3.1221	3.38045	0.923577	0.355707	NA	Not DEG
mmu-miR-3084-5p	2.35906	4.35782	8.4467	0	3.90216	10.0438	5.05452	4.64866	4.85159	0.130634	1.38432	0.0943672	0.924818	0.988017	Not DEG
mmu-miR-409-3p	6.48741	5.81042	0	2.35509	0	0	4.09928	0.785029	2.44215	2.32342	2.06349	1.12597	0.260179	NA	Not DEG
mmu-miR-99a-3p	1.76929	4.35782	0	3.14012	0.780432	1.67397	2.04237	1.86484	1.9536	0.231658	1.81068	0.12794	0.898197	NA	Not DEG
mmu-miR-3083b-5p	0	0	2.11167	0	0	0	0.703892	0	0.351946	1.00766	4.06684	0.247776	0.804308	NA	Not DEG
mmu-miR-299b-5p	1.76929	0	0	0	0	0	0.589764	0	0.294882	1.92147	4.01783	0.478235	0.632483	NA	Not DEG
mmu-miR-219a-2-3p	0	17.4313	4.22335	3.14012	0	1.67397	7.21821	1.60469	4.41145	2.18786	1.7539	1.24742	0.212242	0.727125	Not DEG
mmu-miR-96-5p	286.036	278.9	228.061	375.244	348.853	428.536	264.332	384.211	324.272	-0.53061	0.271869	-1.95172	0.050972	0.377193	Not DEG
mmu-miR-7002-5p	0	2.90521	0	0	0	0	0.968404	0	0.484202	2.44878	4.00015	0.612171	0.540425	NA	Not DEG
mmu-miR-1298-5p	454.708	365.33	876.345	524.399	350.414	314.706	565.461	396.506	480.984	0.503733	0.384621	1.30969	0.190302	0.710213	Not DEG
mmu-miR-17-3p	1.76929	10.1682	8.4467	3.14012	1.56086	1.67397	6.79474	2.12498	4.45986	1.62054	1.29346	1.25287	0.210252	0.727125	Not DEG
mmu-miR-677-5p	5.89764	4.35782	0	3.92514	0.780432	3.34794	3.41849	2.6845	3.05149	0.474961	1.5374	0.308938	0.757368	NA	Not DEG
mmu-miR-486b-3p	61.9252	166.323	59.1269	4.71017	11.7065	31.8054	95.7918	16.074	55.9329	2.65957	0.665671	3.99533	6.46046e-05	0.00199197	Up
mmu-miR-7655-5p	0	0	0	0	0	5.0219	0	1.67397	0.836984	-3.18286	3.90752	-0.814549	0.415331	NA	Not DEG
mmu-miR-7b-5p	12.9748	14.5261	10.5584	11.7754	7.80432	18.4136	12.6864	12.6645	12.6754	0.0596689	0.743418	0.0802629	0.936028	0.988017	Not DEG
mmu-miR-7008-3p	0	0	0	2.35509	0	0	0	0.785029	0.392514	-2.19574	4.01935	-0.546293	0.584865	NA	Not DEG
mmu-miR-363-3p	0.589764	4.35782	2.11167	0	0	1.67397	2.35309	0.557989	1.45554	2.70434	2.37872	1.13689	0.255585	NA	Not DEG
mmu-miR-3473a	15.9236	13.0734	12.67	9.42035	3.12173	8.36984	13.889	6.97064	10.4298	1.02624	0.833904	1.23065	0.218453	0.729129	Not DEG
mmu-miR-664-3p	18.2827	6.53672	2.11167	10.9904	17.1695	23.4355	8.97703	17.1985	13.0878	-0.822908	0.855182	-0.962261	0.335918	0.836925	Not DEG
mmu-miR-3066-5p	0	0	0	2.35509	3.12173	0	0	1.82561	0.912803	-3.39261	3.19526	-1.06176	0.288343	NA	Not DEG
mmu-miR-1a-3p	2216.92	3411.44	1248	394.869	366.023	354.881	2292.12	371.924	1332.02	2.62446	0.361611	7.2577	3.93724e-13	7.28389e-11	Up
mmu-miR-351-5p	378.629	591.937	416	517.334	544.742	677.957	462.188	580.011	521.1	-0.323786	0.294605	-1.09905	0.271746	0.791448	Not DEG
mmu-miR-297b-5p	0	0	2.11167	0	0	0	0.703892	0	0.351946	1.00766	4.06684	0.247776	0.804308	NA	Not DEG
mmu-miR-27a-5p	300.78	426.34	739.086	581.706	458.114	505.538	488.735	515.119	501.927	-0.0840398	0.359515	-0.233759	0.815172	0.96671	Not DEG
mmu-miR-126a-3p	11754.6	1815.76	1079.07	4962.95	6620.41	11838.3	4883.14	7807.22	6345.18	-0.676793	1.03351	-0.654852	0.512563	0.914175	Not DEG
mmu-miR-6239	8.84646	4.35782	8.4467	5.4952	1.56086	5.0219	7.21699	4.02599	5.62149	0.854457	1.09741	0.778613	0.436208	0.879776	Not DEG
mmu-miR-7032-3p	0	0.726303	0	0	2.3413	0	0.242101	0.780432	0.511267	-1.14321	4.0073	-0.285281	0.775429	NA	Not DEG
mmu-miR-1970	1.76929	0	6.33502	0	0	1.67397	2.70144	0.557989	1.62971	2.81084	2.53803	1.10749	0.268082	NA	Not DEG
mmu-let-7d-3p	610.406	547.632	500.467	620.958	832.721	835.31	552.835	762.996	657.916	-0.461336	0.264796	-1.74223	0.0814678	0.494149	Not DEG
mmu-miR-5104	0.589764	0	0	0	0	0	0.196588	0	0.098294	0.854564	4.07352	0.209785	0.833836	NA	Not DEG
mmu-miR-133a-5p	0.589764	3.63151	0	2.35509	0	0	1.40709	0.785029	1.09606	0.831568	2.75552	0.301782	0.762818	NA	Not DEG
mmu-miR-5710	0	0	0	0	3.12173	0	0	1.04058	0.520288	-2.58374	3.99446	-0.646832	0.517741	NA	Not DEG
mmu-miR-7067-5p	0	0	0	0	0	6.69587	0	2.23196	1.11598	-3.60111	3.53467	-1.0188	0.3083	NA	Not DEG
mmu-miR-3474	3.53858	5.81042	0	5.4952	6.24346	5.0219	3.11634	5.58685	4.35159	-0.713191	1.25628	-0.5677	0.570239	0.940549	Not DEG
mmu-miR-379-3p	2.94882	2.90521	0	2.35509	0	5.0219	1.95134	2.459	2.20517	-0.150555	1.89883	-0.0792884	0.936803	NA	Not DEG
mmu-miR-381-3p	168.673	331.92	103.472	55.737	41.3629	75.3285	201.355	57.4762	129.416	1.83247	0.468671	3.90993	9.23217e-05	0.00262762	Up
mmu-miR-143-5p	72.541	28.3258	21.1167	64.3724	53.0694	63.6108	40.6612	60.3508	50.506	-0.527591	0.53279	-0.990242	0.322056	0.821798	Not DEG
mmu-miR-1955-5p	0	0	0	2.35509	0	0	0	0.785029	0.392514	-2.19574	4.01935	-0.546293	0.584865	NA	Not DEG
mmu-miR-1247-3p	1.76929	0.726303	0	1.57006	0.780432	0	0.831865	0.783497	0.807681	0.164583	2.71191	0.060689	0.951607	NA	Not DEG
mmu-miR-706	0	0	2.11167	0	0	0	0.703892	0	0.351946	1.00766	4.06684	0.247776	0.804308	NA	Not DEG
mmu-miR-342-5p	17.1032	23.968	25.3401	9.42035	7.80432	8.36984	22.1371	8.5315	15.3343	1.3573	0.682633	1.98833	0.0467752	0.36823	Up
mmu-miR-8097	0.589764	0	0	0.785029	2.3413	0	0.196588	1.04211	0.619348	-1.68269	3.34315	-0.503326	0.614735	NA	Not DEG
mmu-miR-16-2-3p	0	11.6208	0	8.63532	0	5.0219	3.87361	4.55241	4.21301	-0.177699	1.9143	-0.0928272	0.926041	NA	Not DEG
mmu-miR-1247-5p	0	2.17891	0	0	0	1.67397	0.726303	0.557989	0.642146	1.16971	3.80834	0.307145	0.758733	NA	Not DEG
mmu-miR-486a-5p	7130.84	17862.7	5251.74	400.365	1313.47	2110.87	10081.8	1274.9	5678.33	2.98448	0.540042	5.52638	3.26909e-08	1.36124e-06	Up
mmu-let-7a-5p	6764	5758.85	7481.66	6384.64	7506.2	6732.7	6668.17	6874.51	6771.34	-0.0442915	0.238036	-0.186071	0.852389	0.988017	Not DEG
mmu-miR-181b-5p	528.429	509.138	534.254	508.699	566.594	525.626	523.94	533.639	528.79	-0.0273093	0.240853	-0.113386	0.909725	0.988017	Not DEG
mmu-miR-672-5p	821.541	834.522	1467.61	695.536	682.098	719.806	1041.23	699.146	870.186	0.570833	0.307303	1.85756	0.0632316	0.41173	Not DEG
mmu-miR-1938	5.89764	0.726303	0	0	2.3413	0	2.20798	0.780432	1.49421	1.48053	2.50447	0.591156	0.554416	NA	Not DEG
mmu-miR-1931	7.07717	7.26303	14.7817	0.785029	0	1.67397	9.70731	0.819665	5.26349	3.79897	1.45998	2.60206	0.00926649	0.118706	Up
mmu-miR-23b-5p	21.8213	18.8839	76.0203	53.382	39.0216	5.0219	38.9085	32.4752	35.6918	0.195469	0.770137	0.253811	0.799642	0.960094	Not DEG
mmu-miR-106b-3p	304.318	652.946	335.756	164.856	195.108	170.745	431.007	176.903	303.955	1.28701	0.362079	3.5545	0.000378703	0.0100086	Up
mmu-miR-23a-3p	8850.59	9566.86	9831.96	10329.4	9350.36	8970.79	9416.47	9550.19	9483.33	-0.0205181	0.222014	-0.0924182	0.926366	0.988017	Not DEG
mmu-miR-12182-3p	1.17953	0	0	5.4952	1.56086	0	0.393176	2.35202	1.3726	-2.18396	2.52047	-0.866489	0.386222	NA	Not DEG
mmu-miR-6932-3p	4.71811	0	0	0	0	0	1.5727	0	0.786352	3.12856	3.95229	0.791581	0.428605	NA	Not DEG
mmu-miR-1843b-3p	35.3858	31.9573	16.8934	19.6257	35.8999	26.7835	28.0789	27.4364	27.7576	0.0707003	0.565493	0.125024	0.900504	0.988017	Not DEG
mmu-miR-6911-3p	2.94882	4.35782	4.22335	0	3.90216	6.69587	3.84333	3.53268	3.688	0.179206	1.45505	0.123161	0.90198	NA	Not DEG
mmu-miR-18a-5p	3.53858	0	0	0.785029	0	0	1.17953	0.261676	0.720602	1.77595	3.61266	0.49159	0.623009	NA	Not DEG
mmu-miR-100-5p	5967.23	3611.9	2063.11	5054.02	5268.7	5169.21	3880.75	5163.98	4522.36	-0.411212	0.364343	-1.12864	0.259049	0.772969	Not DEG
mmu-miR-28c	96.1316	117.661	114.03	101.269	104.578	88.7203	109.274	98.189	103.732	0.145069	0.33123	0.437971	0.661408	0.952221	Not DEG
mmu-miR-3963	2.94882	2.17891	2.11167	0	0.780432	0	2.41313	0.260144	1.33664	2.75195	2.31992	1.18623	0.235533	NA	Not DEG
mmu-miR-5132-5p	0.589764	0	12.67	0	6.24346	0	4.41994	2.08115	3.25055	0.932777	2.13659	0.436574	0.662421	NA	Not DEG
mmu-miR-32-3p	7.07717	13.0734	8.4467	21.1958	16.3891	36.8273	9.53244	24.804	17.1682	-1.34203	0.697382	-1.92438	0.0543067	0.381636	Not DEG
mmu-miR-702-3p	0	0.726303	0	0	0	0	0.242101	0	0.12105	0.986123	4.06836	0.242388	0.80848	NA	Not DEG
mmu-miR-6901-3p	1.76929	0	0	0	0	1.67397	0.589764	0.557989	0.573877	0.960757	3.95164	0.243128	0.807906	NA	Not DEG
mmu-miR-671-3p	59.5662	86.43	88.6903	95.7735	79.6041	123.874	78.2289	99.7504	88.9896	-0.352944	0.380127	-0.928488	0.353154	0.854034	Not DEG
mmu-miR-669c-5p	61.9252	53.7464	65.4619	55.737	25.7543	40.1752	60.3779	40.5555	50.4667	0.567989	0.46032	1.2339	0.21724	0.729129	Not DEG
mmu-miR-328-5p	2.94882	7.26303	2.11167	7.06526	7.80432	5.0219	4.10784	6.63049	5.36917	-0.645036	1.09799	-0.587471	0.556887	0.940549	Not DEG
mmu-miR-7091-5p	0.589764	0	0	0	0	0	0.196588	0	0.098294	0.854564	4.07352	0.209785	0.833836	NA	Not DEG
mmu-miR-345-3p	102.619	124.924	141.482	76.9328	84.2867	133.917	123.008	98.379	110.694	0.328896	0.369856	0.889256	0.373866	0.856397	Not DEG
mmu-miR-547-3p	2.94882	1.45261	4.22335	1.57006	1.56086	6.69587	2.87493	3.2756	3.07526	-0.158527	1.4375	-0.11028	0.912187	NA	Not DEG
mmu-miR-362-3p	11.7953	10.8945	21.1167	2.35509	10.1456	3.34794	14.6022	5.28288	9.94254	1.38951	0.917441	1.51455	0.129886	0.608326	Not DEG
mmu-let-7f-1-3p	20.052	18.8839	35.8985	55.737	55.4107	41.8492	24.9448	50.999	37.9719	-1.10162	0.495902	-2.22146	0.0263201	0.243461	Down
mmu-miR-3074-5p	12.9748	21.7891	4.22335	11.7754	4.68259	6.69587	12.9957	7.71797	10.3569	0.795255	0.898272	0.885317	0.375986	0.856397	Not DEG
mmu-miR-496a-3p	1.17953	0	0	0	0	0	0.393176	0	0.196588	1.49647	4.03717	0.370672	0.710882	NA	Not DEG
mmu-miR-299a-3p	17.6929	8.71563	6.33502	6.28023	9.36519	16.7397	10.9145	10.795	10.8548	0.108422	0.843875	0.128481	0.897768	0.988017	Not DEG
mmu-miR-450a-5p	711.845	823.627	696.853	1059	808.528	836.984	744.108	901.505	822.807	-0.276436	0.255943	-1.08007	0.280112	0.791448	Not DEG
mmu-miR-1191a	8.2567	5.81042	10.5584	8.63532	8.58475	20.0876	8.2085	12.4359	10.3222	-0.595295	0.83456	-0.713304	0.475657	0.895529	Not DEG
mmu-miR-9-5p	18.8725	176.492	14.7817	10.9904	2.3413	33.4794	70.0486	15.6037	42.8261	2.22547	0.94212	2.36219	0.0181672	0.191751	Up
mmu-miR-194-1-3p	12.9748	0	12.67	2.35509	0.780432	5.0219	8.54829	2.71914	5.63371	1.71132	1.44232	1.18651	0.235423	0.742078	Not DEG
mmu-miR-12199-3p	3.53858	5.81042	6.33502	12.5605	18.7304	5.0219	5.22801	12.1042	8.66613	-1.28725	0.930798	-1.38295	0.166679	0.677706	Not DEG
mmu-miR-365-3p	28.8984	26.1469	27.4518	44.7466	46.8259	56.9149	27.499	49.4958	38.4974	-0.837937	0.456077	-1.83727	0.0661697	0.421532	Not DEG
mmu-miR-3970	31.2575	29.0521	27.4518	23.5509	22.6325	20.0876	29.2538	22.0903	25.6721	0.404643	0.526331	0.7688	0.442012	0.879776	Not DEG
mmu-miR-8116	0	1.45261	0	0	0	0	0.484202	0	0.242101	1.69094	4.02767	0.41983	0.67461	NA	Not DEG
mmu-miR-7087-5p	0.589764	0	0	0	0	0	0.196588	0	0.098294	0.854564	4.07352	0.209785	0.833836	NA	Not DEG
mmu-miR-155-5p	14.1543	16.705	2.11167	3.92514	10.1456	26.7835	10.9903	13.6181	12.3042	-0.194288	0.949076	-0.204713	0.837796	0.980964	Not DEG
mmu-miR-29c-3p	47.1811	42.8519	27.4518	70.6526	110.821	70.3066	39.1616	83.9269	61.5442	-1.0724	0.434764	-2.46662	0.0136394	0.157705	Down
mmu-miR-136-5p	5.30788	27.5995	12.67	4.71017	5.46303	6.69587	15.1925	5.62302	10.4078	1.46086	0.919699	1.58841	0.112193	0.576546	Not DEG
mmu-miR-183-5p	873.441	902.794	1349.36	1154.78	1262.74	1434.59	1041.87	1284.04	1162.95	-0.304314	0.280392	-1.08532	0.27778	0.791448	Not DEG
mmu-let-7g-5p	23409.5	21325	21444.1	23782.4	20062.6	20661.8	22059.5	21502.3	21780.9	0.0369196	0.224294	0.164604	0.869256	0.988017	Not DEG
mmu-miR-504-5p	5.30788	2.17891	0	3.92514	0	3.34794	2.4956	2.42436	2.45998	0.17138	1.84244	0.0930176	0.92589	NA	Not DEG
mmu-miR-5123	0	3.63151	0	0.785029	0	1.67397	1.2105	0.819665	1.01509	0.759657	2.89705	0.262217	0.793154	NA	Not DEG
mmu-miR-3099-3p	0	2.17891	0	0	0	0	0.726303	0	0.363151	2.12933	4.01013	0.530987	0.595428	NA	Not DEG
mmu-miR-3535	8.84646	10.8945	8.4467	10.9904	3.90216	1.67397	9.3959	5.52218	7.45904	0.713461	0.999763	0.71363	0.475456	0.895529	Not DEG
chr2_38913	0.5641	0	8.07897	7.87142	0	0	2.88102	2.62381	2.75242	0.0652802	2.37499	0.0274865	0.978072	0.98089	Not DEG
chr15_24529	0	0	0	0	4.41815	0	0	1.47272	0.736358	-3.37739	3.9788	-0.848846	0.395967	0.964198	Not DEG
chr6_57166	2.8205	1.49905	0	2.95178	2.65089	0	1.43985	1.86756	1.6537	-0.382068	2.43458	-0.156933	0.875297	0.964198	Not DEG
chr7_60171	1.6923	0	0	6.8875	0	0	0.5641	2.29583	1.42997	-1.96788	3.17035	-0.620714	0.534788	0.964198	Not DEG
chr11_9866	0.5641	4.49714	3.46242	5.90357	3.53452	0	2.84122	3.14603	2.99362	-0.213775	1.84677	-0.115756	0.907846	0.964198	Not DEG
chr1_3774	2.8205	0	0	0	0	0	0.940167	0	0.470083	2.15666	3.98132	0.541695	0.588029	0.964198	Not DEG
chr4_49594	0	0	1.15414	0	0	0	0.384713	0	0.192356	0.384462	4.08047	0.0942199	0.924934	0.964198	Not DEG
chr8_65971	0	8.99428	2.30828	3.93571	0	0	3.76752	1.3119	2.53971	1.46531	2.39587	0.611601	0.540802	0.964198	Not DEG
chr4_49584	0.5641	6.74571	9.23311	3.93571	2.65089	7.45764	5.51431	4.68141	5.09786	0.246014	1.46193	0.16828	0.866363	0.964198	Not DEG
chr9_70266	3.3846	0	0	0	0	0	1.1282	0	0.5641	2.41435	3.96929	0.608257	0.543017	0.964198	Not DEG
chr2_39088	9.0256	22.4857	31.1617	21.6464	13.2545	0	20.891	11.6336	16.2623	0.796181	1.07547	0.740313	0.45911	0.964198	Not DEG
chr10_5691	2.8205	0	0	0	0	0	0.940167	0	0.470083	2.15666	3.98132	0.541695	0.588029	0.964198	Not DEG
chr10_5141	0	0	0	0	6.18541	0	0	2.0618	1.0309	-3.85536	3.89961	-0.988654	0.322832	0.964198	Not DEG
chr15_25472	0	2.99809	0	4.91964	0	0	0.999365	1.63988	1.31962	-0.730368	3.25466	-0.224407	0.822441	0.964198	Not DEG
chr4_46553	0	0	1.15414	0	0	0	0.384713	0	0.192356	0.384462	4.08047	0.0942199	0.924934	0.964198	Not DEG
chr13_19549	0	0	0	0	0.88363	0	0	0.294543	0.147272	-1.53911	4.08047	-0.377188	0.706034	0.964198	Not DEG
chr1_447	0	0	2.30828	0	0	3.72882	0.769426	1.24294	1.00618	-0.680212	3.65415	-0.186148	0.852329	0.964198	Not DEG
chr16_26972	0.5641	0	0	0	1.76726	1.86441	0.188033	1.21056	0.699295	-2.08486	3.80833	-0.547447	0.584071	0.964198	Not DEG
chr9_69454	0	4.49714	0	0	0	0	1.49905	0	0.749524	2.8007	3.95475	0.708186	0.47883	0.964198	Not DEG
chr7_61082	5.0769	0	0	0	0	0	1.6923	0	0.84615	2.98994	3.9489	0.757157	0.448956	0.964198	Not DEG
chr15_24429	0	0	0	0	4.41815	0	0	1.47272	0.736358	-3.37739	3.9788	-0.848846	0.395967	0.964198	Not DEG
chr2_37683	2.2564	2.99809	9.23311	0	0.88363	0	4.8292	0.294543	2.56187	3.50267	2.22382	1.57506	0.115242	0.964198	Not DEG
chr10_6525	0	0	0	2.95178	0	0	0	0.983928	0.491964	-2.79577	4.01366	-0.696563	0.486076	0.964198	Not DEG
chr17_29985	5.0769	2.24857	2.30828	11.8071	7.95267	11.1865	3.21125	10.3154	6.76334	-1.65071	1.2214	-1.35149	0.176538	0.964198	Not DEG
chr15_25474	0.5641	3.74762	0	0	2.65089	0	1.43724	0.88363	1.16043	0.642844	3.12422	0.205762	0.836977	0.964198	Not DEG
chr3_45546	0	0	0	0	7.06904	0	0	2.35635	1.17817	-4.04753	3.70727	-1.09178	0.274929	0.964198	Not DEG
chr3_44844	1.6923	0	4.61655	0	0	0	2.10295	0	1.05148	3.26796	3.50412	0.932606	0.351023	0.964198	Not DEG
chr10_7425	2.8205	0.749524	0	6.8875	4.41815	0	1.19001	3.76855	2.47928	-1.62647	2.1382	-0.760674	0.446852	0.964198	Not DEG
chr7_60972	0	0	0	0	0	9.32205	0	3.10735	1.55368	-4.38374	3.38689	-1.29433	0.195553	0.964198	Not DEG
chr3_43423	0	0	0	4.91964	0	0	0	1.63988	0.81994	-3.52155	3.97206	-0.886579	0.375306	0.964198	Not DEG
chr15_23624	2.2564	0	3.46242	0	3.53452	0	1.90627	1.17817	1.54222	0.611982	2.78204	0.219976	0.82589	0.964198	Not DEG
chr10_7849	0	0	0	0	5.30178	0	0	1.76726	0.88363	-3.63571	3.96717	-0.91645	0.359431	0.964198	Not DEG
chr12_16348	0	0	8.07897	0	0	0	2.69299	0	1.3465	3.61802	3.577	1.01147	0.311793	0.964198	Not DEG
chr8_64102	2.2564	0	1.15414	3.93571	2.65089	0	1.13685	2.19553	1.66619	-0.974388	2.46457	-0.395359	0.692578	0.964198	Not DEG
chr2_38653	0	0	32.3159	0.983928	0	0	10.772	0.327976	5.54997	4.67332	3.91355	1.19414	0.232424	0.964198	Not DEG
chr7_63277	0	6.74571	0	0	0	0	2.24857	0	1.12429	3.38405	3.79869	0.890845	0.373012	0.964198	Not DEG
chr19_35386	51.3331	32.979	18.4662	50.1803	45.9488	50.3391	34.2595	48.8227	41.5411	-0.498701	0.685331	-0.727679	0.46681	0.964198	Not DEG
chr7_61108	0	4.49714	3.46242	0	0	0	2.65319	0	1.32659	3.60951	3.21874	1.12141	0.262115	0.964198	Not DEG
chr13_17692	0	0	2.30828	0	0	0	0.769426	0	0.384713	1.77382	4.00353	0.443064	0.65772	0.964198	Not DEG
chr17_30357	0.5641	0	8.07897	5.90357	0	0	2.88102	1.96786	2.42444	0.476199	2.46547	0.193147	0.846844	0.964198	Not DEG
chr6_56030	6.7692	2.99809	5.77069	7.87142	0.88363	0	5.17933	2.91835	4.04884	0.77301	1.66482	0.464322	0.642417	0.964198	Not DEG
chr1_4373	3.9487	0	0	0	0	0	1.31623	0	0.658117	2.63279	3.9606	0.664744	0.506214	0.964198	Not DEG
chr19_36656	2.8205	0	0	9.83928	0	0	0.940167	3.27976	2.10996	-1.75828	2.76216	-0.636559	0.524412	0.964198	Not DEG
chr10_6413	1.6923	2.24857	0	0.983928	0	0	1.31362	0.327976	0.8208	1.66153	3.53737	0.469709	0.638563	0.964198	Not DEG
chr6_56173	0	5.24667	0	0	0	0	1.74889	0	0.874444	3.02227	3.94798	0.765523	0.44396	0.964198	Not DEG
chr6_57797	3.3846	2.99809	1.15414	2.95178	7.06904	0	2.51228	3.34028	2.92628	-0.443153	1.83201	-0.241894	0.808862	0.964198	Not DEG
chr17_30958	3.3846	0	3.46242	0	0	0	2.28234	0	1.14117	3.39761	3.38673	1.00321	0.315759	0.964198	Not DEG
chr15_24804	0	0	10.3872	0	0	0	3.46242	0	1.73121	3.9818	3.2849	1.21216	0.225453	0.964198	Not DEG
chr5_51754	0.5641	0	0	0	0	0	0.188033	0	0.0940167	0.384439	4.08047	0.0942144	0.924939	0.964198	Not DEG
chr7_60840	0.5641	5.99619	5.77069	2.95178	1.76726	0	4.11033	1.57301	2.84167	1.28965	1.91707	0.67272	0.501125	0.964198	Not DEG
chr11_12923	0.5641	2.24857	2.30828	3.93571	0	0	1.70698	1.3119	1.50944	0.313348	2.59146	0.120915	0.903758	0.964198	Not DEG
chr11_11185	0.5641	0	5.77069	0	2.65089	0	2.1116	0.88363	1.49761	1.14082	2.88916	0.394864	0.692943	0.964198	Not DEG
chr7_58720	7.3333	2.24857	2.30828	6.8875	2.65089	0	3.96338	3.17946	3.57142	0.283747	1.70828	0.166102	0.868077	0.964198	Not DEG
chr5_52911	43.9998	26.9829	47.3197	29.5178	47.716	14.9153	39.4341	30.7164	35.0752	0.339389	0.734385	0.462141	0.64398	0.964198	Not DEG
chr2_37077	4.5128	3.74762	0	0	0	1.86441	2.75347	0.62147	1.68747	2.72898	2.75912	0.989076	0.322626	0.964198	Not DEG
chr18_31530	1.6923	3.74762	1.15414	0	0	3.72882	2.19802	1.24294	1.72048	0.995747	2.49586	0.39896	0.689923	0.964198	Not DEG
chr11_13409	0	0.749524	0	0	0	0	0.249841	0	0.124921	0.384462	4.08047	0.0942199	0.924934	0.964198	Not DEG
chr4_46235	0	1.49905	12.6955	3.93571	0	0	4.73152	1.3119	3.02171	1.76609	2.30465	0.766316	0.443488	0.964198	Not DEG
chr18_33784	23.1281	35.2276	32.3159	23.6143	15.9053	14.9153	30.2239	18.145	24.1844	0.725094	0.762924	0.950415	0.341901	0.964198	Not DEG
chr17_29725	4.5128	0	0	0	0	0	1.50427	0	0.752133	2.82241	3.95404	0.713805	0.475348	0.964198	Not DEG
chr14_22282	0	0	0	0	2.65089	0	0	0.88363	0.441815	-2.6635	4.02282	-0.662097	0.507909	0.964198	Not DEG
chr4_46883	0	5.99619	0	0	0	0	1.99873	0	0.999365	3.21428	3.94288	0.815211	0.414952	0.964198	Not DEG
chr2_41388	1.1282	0	0	0	0	0	0.376067	0	0.188033	0.990775	4.05313	0.244446	0.806885	0.964198	Not DEG
chr17_30244	2.8205	0	0	0	0	0	0.940167	0	0.470083	2.15666	3.98132	0.541695	0.588029	0.964198	Not DEG
chr12_16038	0.5641	1.49905	5.77069	4.91964	1.76726	0	2.61128	2.22897	2.42012	0.13246	2.02817	0.0653102	0.947927	0.972199	Not DEG
chr19_34523	0	0	1.15414	0	0	0	0.384713	0	0.192356	0.384462	4.08047	0.0942199	0.924934	0.964198	Not DEG
chr3_42294	0	2.24857	0	0	0	0	0.749524	0	0.374762	1.80581	4.00145	0.45129	0.651781	0.964198	Not DEG
chr17_29207	3.3846	0	0	4.91964	0	0	1.1282	1.63988	1.38404	-0.525222	3.18619	-0.164843	0.869067	0.964198	Not DEG
chr11_9726	0	4.49714	0	0	0	0	1.49905	0	0.749524	2.8007	3.95475	0.708186	0.47883	0.964198	Not DEG
chr16_26950	0	2.99809	0	1.96786	0	0	0.999365	0.655952	0.827658	0.474632	3.89606	0.121824	0.903039	0.964198	Not DEG
chr14_21615	0	4.49714	0	0	0	0	1.49905	0	0.749524	2.8007	3.95475	0.708186	0.47883	0.964198	Not DEG
chr7_58919	0	0.749524	0	0	0	0	0.249841	0	0.124921	0.384462	4.08047	0.0942199	0.924934	0.964198	Not DEG
chr1_4852	1.6923	2.24857	0	0	0	14.9153	1.31362	4.97176	3.14269	-1.82651	2.25613	-0.809575	0.418185	0.964198	Not DEG
chr17_29898	0	1.49905	12.6955	2.95178	1.76726	5.59323	4.73152	3.43743	4.08447	0.454826	1.77101	0.256818	0.797319	0.964198	Not DEG
chr8_65631	0.5641	0	0	0	0	0	0.188033	0	0.0940167	0.384439	4.08047	0.0942144	0.924939	0.964198	Not DEG
chr13_19193	0.5641	5.99619	3.46242	0.983928	1.76726	1.86441	3.3409	1.53853	2.43972	1.12471	1.92834	0.583254	0.559723	0.964198	Not DEG
chr16_27693	0	5.24667	0	0	0	0	1.74889	0	0.874444	3.02227	3.94798	0.765523	0.44396	0.964198	Not DEG
chr14_22600	2.2564	1.49905	0	6.8875	0.88363	0	1.25182	2.59038	1.9211	-1.03625	2.36323	-0.438488	0.661032	0.964198	Not DEG
chr6_56379	4.5128	0	0	0	0	0	1.50427	0	0.752133	2.82241	3.95404	0.713805	0.475348	0.964198	Not DEG
chr19_36590	0	5.99619	0	0	3.53452	0	1.99873	1.17817	1.58845	0.712375	3.0576	0.232985	0.815773	0.964198	Not DEG
chr6_57264	0	0	0	0	6.18541	0	0	2.0618	1.0309	-3.85536	3.89961	-0.988654	0.322832	0.964198	Not DEG
chr2_38537	1.1282	0	0	0	0	0	0.376067	0	0.188033	0.990775	4.05313	0.244446	0.806885	0.964198	Not DEG
chr3_43389	6.2051	5.24667	4.61655	7.87142	15.0217	0	5.35611	7.63105	6.49358	-0.547726	1.36563	-0.401079	0.688362	0.964198	Not DEG
chr9_69249	9.5897	0	11.5414	1.96786	1.76726	7.45764	7.0437	3.73092	5.38731	0.972769	1.58929	0.612076	0.540487	0.964198	Not DEG
chr3_44715	0	0	0	7.87142	0	0	0	2.62381	1.3119	-4.19569	3.56801	-1.17592	0.239628	0.964198	Not DEG
chr9_68742	0	0	4.61655	0	0	0	1.53885	0	0.769426	2.80207	3.95471	0.708541	0.478609	0.964198	Not DEG
chr14_20601	0	6.74571	0	8.85535	0	0	2.24857	2.95178	2.60018	-0.40809	2.60225	-0.156822	0.875385	0.964198	Not DEG
chr9_67763	0	0	0	1.96786	0	0	0	0.655952	0.327976	-2.3211	4.03921	-0.574642	0.565534	0.964198	Not DEG
chr13_18403	0	0	0	6.8875	0	0	0	2.29583	1.14792	-4.00341	3.74805	-1.06813	0.285461	0.964198	Not DEG
chr5_50158	2.8205	0.749524	0	0.983928	4.41815	0	1.19001	1.80069	1.49535	-0.598084	2.59194	-0.230748	0.817511	0.964198	Not DEG
chr7_60912	0.5641	0	0	0	0	0	0.188033	0	0.0940167	0.384439	4.08047	0.0942144	0.924939	0.964198	Not DEG
chr4_46889	1.1282	0	5.77069	3.93571	5.30178	7.45764	2.29963	5.56505	3.93234	-1.33377	1.68632	-0.790934	0.428983	0.964198	Not DEG
chr4_48811	1.6923	0	2.30828	2.95178	0	0	1.33353	0.983928	1.15873	0.378851	3.10313	0.122087	0.90283	0.964198	Not DEG
chr18_33794	0	0	10.3872	0	0	0	3.46242	0	1.73121	3.9818	3.2849	1.21216	0.225453	0.964198	Not DEG
chr3_44648	0	0	0	0	0	1.86441	0	0.62147	0.310735	-1.53911	4.08047	-0.377188	0.706034	0.964198	Not DEG
chr9_68332	0	5.99619	0	0	0	0	1.99873	0	0.999365	3.21428	3.94288	0.815211	0.414952	0.964198	Not DEG
chr1_533	0	0	5.77069	0	0	0	1.92356	0	0.961782	3.12987	3.94504	0.793367	0.427564	0.964198	Not DEG
chr13_19445	1.1282	0	4.61655	0.983928	1.76726	18.6441	1.91492	7.13176	4.52334	-1.91803	1.76257	-1.0882	0.276507	0.964198	Not DEG
chr5_52238	3.3846	0	0	1.96786	0	1.86441	1.1282	1.27742	1.20281	-0.104847	3.08487	-0.0339876	0.972887	0.98089	Not DEG
chr2_41740	0.5641	1.49905	3.46242	0	0.88363	0	1.84185	0.294543	1.0682	2.10704	2.98486	0.705908	0.480245	0.964198	Not DEG
chr19_35668	0	0	0	0	0.88363	0	0	0.294543	0.147272	-1.53911	4.08047	-0.377188	0.706034	0.964198	Not DEG
chr19_35382	2.8205	0	0	0	0	0	0.940167	0	0.470083	2.15666	3.98132	0.541695	0.588029	0.964198	Not DEG
chr12_17037	8.4615	0	0	0	0	3.72882	2.8205	1.24294	2.03172	1.33115	2.8513	0.466857	0.640602	0.964198	Not DEG
chr11_12469	0	5.99619	0	0	0	0	1.99873	0	0.999365	3.21428	3.94288	0.815211	0.414952	0.964198	Not DEG
chr10_7753	0	0.749524	8.07897	4.91964	1.76726	0	2.94283	2.22897	2.5859	0.30955	2.20037	0.140681	0.888122	0.964198	Not DEG
chr5_51520	0	0	5.77069	0	0	0	1.92356	0	0.961782	3.12987	3.94504	0.793367	0.427564	0.964198	Not DEG
chr16_27626	1.6923	0.749524	8.07897	6.8875	2.65089	0	3.50693	3.17946	3.3432	0.0552761	1.81483	0.030458	0.975702	0.98089	Not DEG
chr4_49731	1.6923	2.24857	0	0	0	0	1.31362	0	0.656812	2.61924	3.96111	0.661238	0.50846	0.964198	Not DEG
chr11_13973	32.7178	43.4724	36.9324	90.5214	53.0178	37.2882	37.7075	60.2758	48.9917	-0.685462	0.658417	-1.04108	0.297841	0.964198	Not DEG
chr10_8442	84.615	73.4533	34.6242	46.2446	59.2032	39.1526	64.2308	48.2002	56.2155	0.414411	0.649452	0.638094	0.523412	0.964198	Not DEG
chr11_8778	0	3.74762	0	0	0	0	1.24921	0	0.624603	2.53878	3.96419	0.640428	0.521894	0.964198	Not DEG
chr5_50322	5.0769	0	0	0	0	0	1.6923	0	0.84615	2.98994	3.9489	0.757157	0.448956	0.964198	Not DEG
chr3_45364	1.1282	1.49905	2.30828	0.983928	0.88363	1.86441	1.64517	1.24399	1.44458	0.429081	2.28072	0.188134	0.850772	0.964198	Not DEG
chr17_29164	0	0	10.3872	0	0	0	3.46242	0	1.73121	3.9818	3.2849	1.21216	0.225453	0.964198	Not DEG
chr1_4151	9.0256	2.99809	8.07897	9.83928	2.65089	3.72882	6.70089	5.40633	6.05361	0.294902	1.30253	0.226407	0.820885	0.964198	Not DEG
chr13_18470	4.5128	3.74762	11.5414	6.8875	2.65089	1.86441	6.6006	3.80093	5.20077	0.744178	1.39068	0.535117	0.592569	0.964198	Not DEG
chr15_24526	0	2.99809	0	0	3.53452	0	0.999365	1.17817	1.08877	-0.273003	3.49221	-0.0781747	0.937689	0.970884	Not DEG
chr7_59262	5.641	6.74571	223.903	0	7.06904	0	78.7632	2.35635	40.5598	5.01441	2.39693	2.09201	NA	NA	Not DEG
chr15_23692	0.5641	0	0	0	0	0	0.188033	0	0.0940167	0.384439	4.08047	0.0942144	0.924939	0.964198	Not DEG
chr6_57664	0	4.49714	0	0	0	0	1.49905	0	0.749524	2.8007	3.95475	0.708186	0.47883	0.964198	Not DEG
chr12_17099	0	9.74381	3.46242	0	0	0	4.40207	0	2.20104	4.34601	2.72561	1.59451	0.110822	0.964198	Not DEG
chr7_58417	0.5641	0	4.61655	0	0	0	1.72688	0	0.863442	2.9753	3.8188	0.77912	0.435909	0.964198	Not DEG
chr7_62399	14.1025	20.2371	11.5414	0	0	1.86441	15.2937	0.62147	7.95757	5.18599	1.66555	3.11369	0.00184766	0.321492	Up
chr14_21825	0	0	0	0	6.18541	0	0	2.0618	1.0309	-3.85536	3.89961	-0.988654	0.322832	0.964198	Not DEG
chr5_53777	0	4.49714	0	0	0	0	1.49905	0	0.749524	2.8007	3.95475	0.708186	0.47883	0.964198	Not DEG
chrX_72960	0.5641	3.74762	0	0	0	0	1.43724	0	0.71862	2.74252	3.9567	0.693132	0.488227	0.964198	Not DEG
chr1_3830	7536.94	7780.8	2439.85	666.119	712.206	1014.24	5919.2	797.522	3358.36	2.89255	0.568766	5.08566	3.66351e-07	0.00012749	Up
chr7_60929	0	0	0	5.90357	0	0	0	1.96786	0.983928	-3.78151	3.96144	-0.954579	0.339791	0.964198	Not DEG
chr8_64942	3.9487	0	0	0	0	0	1.31623	0	0.658117	2.63279	3.9606	0.664744	0.506214	0.964198	Not DEG
chr3_45025	5.641	3.74762	6.92483	0	0	1.86441	5.43782	0.62147	3.02964	3.68765	2.10362	1.753	0.0796016	0.964198	Not DEG
chr8_66440	3.9487	0	1.15414	0	3.53452	0	1.70095	1.17817	1.43956	0.48358	2.87797	0.168028	0.866561	0.964198	Not DEG
chr10_7983	0	0	5.77069	0	0	0	1.92356	0	0.961782	3.12987	3.94504	0.793367	0.427564	0.964198	Not DEG
chr11_8742	46.8203	104.933	99.2559	142.67	72.4577	76.4408	83.6698	97.1894	90.4296	-0.222164	0.622134	-0.357099	0.721017	0.964198	Not DEG
chr2_40979	3.9487	0	0	0.983928	0	0	1.31623	0.327976	0.822105	1.67164	3.91604	0.426869	0.669475	0.964198	Not DEG
chr11_9159	0	0	0	0	6.18541	0	0	2.0618	1.0309	-3.85536	3.89961	-0.988654	0.322832	0.964198	Not DEG
chr9_68062	3.3846	0	0	0	0	0	1.1282	0	0.5641	2.41435	3.96929	0.608257	0.543017	0.964198	Not DEG
chr18_31849	1.6923	0	0	0	0	0	0.5641	0	0.28205	1.43938	4.02815	0.357329	0.720845	0.964198	Not DEG
chr5_51890	0	0	0	0	6.18541	0	0	2.0618	1.0309	-3.85536	3.89961	-0.988654	0.322832	0.964198	Not DEG
chr7_61443	0	0	0	0	4.41815	11.1865	0	5.20154	2.60077	-5.14184	2.56548	-2.00424	0.0450445	0.964198	Down
chr11_12002	0.5641	0	0	3.93571	0	1.86441	0.188033	1.93337	1.0607	-2.77439	3.26687	-0.84925	0.395742	0.964198	Not DEG
chr2_36775	3.9487	0	0	0	0	0	1.31623	0	0.658117	2.63279	3.9606	0.664744	0.506214	0.964198	Not DEG
chr18_31648	0	2.24857	4.61655	0.983928	3.53452	0	2.28838	1.50615	1.89726	0.503467	2.39485	0.210229	0.833489	0.964198	Not DEG
chr10_6751	0.5641	0	0	0	0	0	0.188033	0	0.0940167	0.384439	4.08047	0.0942144	0.924939	0.964198	Not DEG
chr14_21094	3.3846	0	0	0	0	0	1.1282	0	0.5641	2.41435	3.96929	0.608257	0.543017	0.964198	Not DEG
chr17_28878	6.2051	5.99619	1.15414	7.87142	6.18541	9.32205	4.45181	7.79296	6.12239	-0.76605	1.28154	-0.597755	0.550003	0.964198	Not DEG
chr11_11984	4.5128	8.99428	4.61655	10.8232	6.18541	11.1865	6.04121	9.39836	7.71979	-0.623116	1.13822	-0.547449	0.58407	0.964198	Not DEG
chr5_53481	0.5641	2.24857	2.30828	5.90357	2.65089	5.59323	1.70698	4.7159	3.21144	-1.49179	1.67299	-0.891691	0.372558	0.964198	Not DEG
chr15_25773	4.5128	2.99809	2.30828	3.93571	0	3.72882	3.27306	2.55484	2.91395	0.406466	1.84456	0.220359	0.825592	0.964198	Not DEG
chr16_27333	5.641	0	0	0	0	0	1.88033	0	0.940167	3.14	3.94478	0.795989	0.426038	0.964198	Not DEG
chr18_31593	1.1282	2.24857	9.23311	0	2.65089	1.86441	4.20329	1.5051	2.8542	1.46333	1.94942	0.75065	0.452863	0.964198	Not DEG
chr7_62561	1.1282	8.99428	3.46242	0	0.88363	0	4.5283	0.294543	2.41142	3.42573	2.29213	1.49456	0.135028	0.964198	Not DEG
chr13_19315	0.5641	0	0	1.96786	2.65089	0	0.188033	1.53958	0.863808	-2.48308	3.4769	-0.714165	0.475125	0.964198	Not DEG
chr3_42820	5.0769	2.24857	0	0.983928	0	0	2.44182	0.327976	1.3849	2.55811	2.93504	0.871574	0.383441	0.964198	Not DEG
chr2_38627	0	0	5.77069	0	0	0	1.92356	0	0.961782	3.12987	3.94504	0.793367	0.427564	0.964198	Not DEG
chr1_4909	4.5128	1.49905	1.15414	0	0	3.72882	2.38866	1.24294	1.8158	1.13106	2.4605	0.459688	0.64574	0.964198	Not DEG
chr11_8683	91.3842	70.4552	46.1655	39.3571	51.2506	31.695	69.335	40.7675	55.0513	0.762463	0.638279	1.19456	0.232259	0.964198	Not DEG
chr4_49158	0	0	0	0	4.41815	0	0	1.47272	0.736358	-3.37739	3.9788	-0.848846	0.395967	0.964198	Not DEG
chr4_47936	3.3846	0	0	0	4.41815	0	1.1282	1.47272	1.30046	-0.385808	3.25492	-0.118531	0.905647	0.964198	Not DEG
chr7_58409	0	0	0	3.93571	0	0	0	1.3119	0.655952	-3.204	3.98782	-0.803446	0.421717	0.964198	Not DEG
chr14_20285	2.8205	0	0	0	0	0	0.940167	0	0.470083	2.15666	3.98132	0.541695	0.588029	0.964198	Not DEG
chr16_28064	5.641	0	0	0	0.88363	3.72882	1.88033	1.53748	1.70891	0.401243	2.75002	0.145905	0.883996	0.964198	Not DEG
chr13_18360	16.3589	6.74571	2.30828	10.8232	7.95267	7.45764	8.47096	8.74451	8.60773	-0.0249232	1.15558	-0.0215677	0.982793	0.982793	Not DEG
chr3_42279	3.9487	3.74762	0	0	0	0	2.56544	0	1.28272	3.5835	3.22123	1.11246	0.265939	0.964198	Not DEG
chr12_14789	2.2564	0	0	5.90357	1.76726	0	0.752133	2.55694	1.65454	-1.71301	2.70556	-0.633144	0.52664	0.964198	Not DEG
chr1_547	0.5641	2.99809	3.46242	1.96786	0	0	2.34154	0.655952	1.49874	1.66739	2.62261	0.635778	0.524921	0.964198	Not DEG
chr4_49992	2.2564	0.749524	0	2.95178	6.18541	1.86441	1.00197	3.6672	2.33459	-1.80841	2.03396	-0.889107	0.373945	0.964198	Not DEG
chr13_17981	2.2564	2.99809	1.15414	2.95178	0	0	2.13621	0.983928	1.56007	1.06458	2.54076	0.419001	0.675215	0.964198	Not DEG
chr16_26104	1.1282	3.74762	0	0	1.76726	3.72882	1.62527	1.83203	1.72865	-0.0956926	2.45439	-0.0389883	0.9689	0.98089	Not DEG
chr19_33904	3.9487	0	1.15414	2.95178	0.88363	0	1.70095	1.27847	1.48971	0.379191	2.61638	0.14493	0.884767	0.964198	Not DEG
chr9_69196	0.5641	0.749524	2.30828	0	0	0	1.2073	0	0.60365	2.46457	3.96718	0.62124	0.534442	0.964198	Not DEG
chr9_66800	16.923	3.74762	2.30828	4.91964	5.30178	18.6441	7.65963	9.62184	8.64074	-0.260214	1.2272	-0.21204	0.832076	0.964198	Not DEG
chr19_35032	1.1282	0.749524	2.30828	13.775	0	1.86441	1.39533	5.21313	3.30423	-1.95362	1.92286	-1.016	0.309631	0.964198	Not DEG
chr11_12823	5.0769	2.24857	2.30828	4.91964	0.88363	1.86441	3.21125	2.55589	2.88357	0.332832	1.74673	0.190546	0.848881	0.964198	Not DEG
chr11_9533	0	2.24857	0	3.93571	0	0	0.749524	1.3119	1.03071	-0.82348	3.57134	-0.23058	0.817641	0.964198	Not DEG
chr1_3332	1.6923	2.24857	0	0.983928	1.76726	0	1.31362	0.917063	1.11534	0.474529	2.86808	0.165452	0.868588	0.964198	Not DEG
chr5_54095	0	0	0	6.8875	0	0	0	2.29583	1.14792	-4.00341	3.74805	-1.06813	0.285461	0.964198	Not DEG
chr8_66316	11.8461	14.2409	16.1579	14.7589	0	5.59323	14.0817	6.78405	10.4329	1.04826	1.23258	0.850464	0.395067	0.964198	Not DEG
chr3_45295	9.0256	17.239	2.30828	1.96786	1.76726	11.1865	9.52431	4.97386	7.24908	1.03552	1.32829	0.779589	0.435633	0.964198	Not DEG
chr19_33916	7.3333	1.49905	2.30828	0.983928	7.95267	3.72882	3.71354	4.22181	3.96767	-0.172932	1.58741	-0.10894	0.91325	0.964198	Not DEG
chr4_49560	4.5128	2.24857	0	0	0	0	2.25379	0	1.1269	3.39924	3.38927	1.00294	0.315889	0.964198	Not DEG
chr9_67126	1.1282	0	0	0	0	0	0.376067	0	0.188033	0.990775	4.05313	0.244446	0.806885	0.964198	Not DEG
chr12_17066	2.8205	0	0	0	0	0	0.940167	0	0.470083	2.15666	3.98132	0.541695	0.588029	0.964198	Not DEG
chr7_62565	0	2.24857	1.15414	6.8875	1.76726	0	1.13424	2.88492	2.00958	-1.40249	2.34848	-0.597188	0.550382	0.964198	Not DEG
chr7_58975	0.5641	0	4.61655	0	1.76726	0	1.72688	0.589087	1.15799	1.31355	3.16179	0.415444	0.677817	0.964198	Not DEG
chr10_5511	3.3846	0	0	0.983928	0.88363	0	1.1282	0.622519	0.87536	0.725662	3.48704	0.208103	0.835149	0.964198	Not DEG
chr4_46433	0	0.749524	0	3.93571	0.88363	7.45764	0.249841	4.09233	2.17108	-3.82955	2.38424	-1.60619	0.108232	0.964198	Not DEG
chr3_44593	5.641	5.24667	2.30828	0.983928	3.53452	3.72882	4.39865	2.74909	3.57387	0.717142	1.59208	0.450442	0.652392	0.964198	Not DEG
chr4_50004	2.8205	0	0	0	0	0	0.940167	0	0.470083	2.15666	3.98132	0.541695	0.588029	0.964198	Not DEG
chr2_40594	0	0	0	0	7.95267	3.72882	0	3.89383	1.94692	-4.75253	2.81499	-1.6883	0.0913543	0.964198	Not DEG
chr6_57818	2.2564	5.24667	0	2.95178	6.18541	0	2.50102	3.04573	2.77338	-0.308466	2.02473	-0.152349	0.878911	0.964198	Not DEG
chr10_7378	2.8205	5.24667	10.3872	3.93571	0.88363	0	6.15147	1.60645	3.87896	1.8341	1.69987	1.07897	0.280603	0.964198	Not DEG
chr18_33575	5.0769	0	0	0.983928	0	0	1.6923	0.327976	1.01014	2.03217	3.63136	0.559618	0.57574	0.964198	Not DEG
chr16_27378	0	0	3.46242	2.95178	1.76726	0	1.15414	1.57301	1.36358	-0.557895	2.93133	-0.190321	0.849058	0.964198	Not DEG
chr5_51973	0	2.24857	0	0.983928	0	0	0.749524	0.327976	0.53875	0.844039	4.00145	0.210933	0.832939	0.964198	Not DEG
chr16_27125	0	0	0	0	5.30178	0	0	1.76726	0.88363	-3.63571	3.96717	-0.91645	0.359431	0.964198	Not DEG
chr9_68261	0	4.49714	0	0	0	0	1.49905	0	0.749524	2.8007	3.95475	0.708186	0.47883	0.964198	Not DEG
chr19_34390	0	2.99809	0	3.93571	0	9.32205	0.999365	4.41925	2.70931	-2.09159	2.32488	-0.899651	0.368306	0.964198	Not DEG
chr14_22616	1.1282	0	6.92483	0	2.65089	0	2.68434	0.88363	1.78399	1.4845	2.69908	0.550004	0.582316	0.964198	Not DEG
chr8_66020	0.5641	0	0	9.83928	2.65089	0	0.188033	4.16339	2.17571	-3.90797	2.54501	-1.53554	0.124651	0.964198	Not DEG
chr11_10091	2.2564	0	0	0	0	0	0.752133	0	0.376067	1.84242	3.99912	0.460708	0.645008	0.964198	Not DEG
chr2_37123	0	0	0	6.8875	0	0	0	2.29583	1.14792	-4.00341	3.74805	-1.06813	0.285461	0.964198	Not DEG
chr11_9975	0	0	0	0	6.18541	0	0	2.0618	1.0309	-3.85536	3.89961	-0.988654	0.322832	0.964198	Not DEG
chr1_692	0	0.749524	0	0	0.88363	0	0.249841	0.294543	0.272192	-0.577308	4.08047	-0.141481	0.88749	0.964198	Not DEG
chr11_12650	3.9487	0	3.46242	0	0	0	2.47037	0	1.23519	3.51377	3.28932	1.06824	0.285414	0.964198	Not DEG
chrX_72126	0	1.49905	0	0	0	0	0.499682	0	0.249841	1.26557	4.03752	0.313453	0.753937	0.964198	Not DEG
chr19_34442	2.8205	0	0	0	0	0	0.940167	0	0.470083	2.15666	3.98132	0.541695	0.588029	0.964198	Not DEG
chr2_41624	2.2564	8.99428	0	0	0.88363	5.59323	3.75023	2.15895	2.95459	0.912426	2.09686	0.435139	0.663461	0.964198	Not DEG
chr4_46548	0	0	0	0	4.41815	0	0	1.47272	0.736358	-3.37739	3.9788	-0.848846	0.395967	0.964198	Not DEG
chr3_42410	0	5.24667	0	0	0	0	1.74889	0	0.874444	3.02227	3.94798	0.765523	0.44396	0.964198	Not DEG
chr13_17503	0	0	0	5.90357	0	0	0	1.96786	0.983928	-3.78151	3.96144	-0.954579	0.339791	0.964198	Not DEG
chr4_48914	0.5641	0.749524	0	0.983928	0	0	0.437875	0.327976	0.382925	0.172651	4.04464	0.0426864	0.965952	0.98089	Not DEG
chr2_39014	0	0	0	4.91964	0	0	0	1.63988	0.81994	-3.52155	3.97206	-0.886579	0.375306	0.964198	Not DEG
chr16_28033	0	2.24857	2.30828	7.87142	1.76726	0	1.51895	3.21289	2.36592	-1.1511	2.205	-0.522042	0.601641	0.964198	Not DEG
chr14_20962	0	0	0	0	0	1.86441	0	0.62147	0.310735	-1.53911	4.08047	-0.377188	0.706034	0.964198	Not DEG
chr2_37547	2.8205	5.24667	5.77069	3.93571	0.88363	0	4.61262	1.60645	3.10953	1.43354	1.80753	0.793093	0.427724	0.964198	Not DEG
chr11_12021	2.8205	9.74381	10.3872	9.83928	2.65089	0	7.65052	4.16339	5.90695	0.811687	1.44553	0.561515	0.574447	0.964198	Not DEG
chr14_20323	5.641	0	0	4.91964	0	0	1.88033	1.63988	1.76011	0.196006	2.93506	0.0667811	0.946756	0.972199	Not DEG
chrX_72539	0	0	0	0	0	9.32205	0	3.10735	1.55368	-4.38374	3.38689	-1.29433	0.195553	0.964198	Not DEG
chr15_24295	0	0	6.92483	0	0	0	2.30828	0	1.15414	3.39493	3.77906	0.898354	0.368997	0.964198	Not DEG
chr11_13972	2.2564	1.49905	0	0.983928	0.88363	5.59323	1.25182	2.48693	1.86937	-0.87058	2.22999	-0.390396	0.696244	0.964198	Not DEG
chr17_30722	3.3846	0	0	0	0	0	1.1282	0	0.5641	2.41435	3.96929	0.608257	0.543017	0.964198	Not DEG
chr3_44325	4.5128	0	0	0	0	9.32205	1.50427	3.10735	2.30581	-0.945089	2.71065	-0.348658	0.727346	0.964198	Not DEG
chr6_56096	1.1282	0.749524	3.46242	1.96786	2.65089	3.72882	1.78005	2.78252	2.28128	-0.671815	1.89721	-0.354107	0.723258	0.964198	Not DEG
chr1_1098	0	0	3.46242	1.96786	0	0	1.15414	0.655952	0.905045	0.629541	3.78324	0.166402	0.86784	0.964198	Not DEG
chr10_5126	0	0	0	0	3.53452	0	0	1.17817	0.589087	-3.0622	3.99601	-0.766315	0.443489	0.964198	Not DEG
chr17_29905	0.5641	2.24857	2.30828	1.96786	0	0	1.70698	0.655952	1.18147	1.21558	2.8476	0.426877	0.669469	0.964198	Not DEG
chr3_45425	1.6923	0	0	4.91964	1.76726	0	0.5641	2.22897	1.39653	-1.9194	2.88608	-0.665054	0.506016	0.964198	Not DEG
chr7_59922	8.4615	5.24667	3.46242	7.87142	7.95267	3.72882	5.72353	6.51764	6.12058	-0.192989	1.25271	-0.154057	0.877564	0.964198	Not DEG
chr5_51503	0	0	0	1.96786	0	0	0	0.655952	0.327976	-2.3211	4.03921	-0.574642	0.565534	0.964198	Not DEG
chr11_9998	1.1282	0	0	0	0	0	0.376067	0	0.188033	0.990775	4.05313	0.244446	0.806885	0.964198	Not DEG
chrX_71403	1.1282	0	0	0	2.65089	1.86441	0.376067	1.5051	0.940583	-1.79369	3.38649	-0.529659	0.596348	0.964198	Not DEG
chr6_56027	0	0	0	4.91964	0	0	0	1.63988	0.81994	-3.52155	3.97206	-0.886579	0.375306	0.964198	Not DEG
chr19_36605	0.5641	0	1.15414	0	0.88363	0	0.572746	0.294543	0.433645	0.398915	4.03271	0.0989199	0.921202	0.964198	Not DEG
chr10_5288	3.3846	0	0	0	0	0	1.1282	0	0.5641	2.41435	3.96929	0.608257	0.543017	0.964198	Not DEG
chr14_21108	3.9487	0	0	0	0.88363	0	1.31623	0.294543	0.805388	1.67121	3.94629	0.423489	0.671939	0.964198	Not DEG
chr6_57845	0	5.24667	0	0	0	0	1.74889	0	0.874444	3.02227	3.94798	0.765523	0.44396	0.964198	Not DEG
chr18_32514	11.8461	12.7419	20.7745	5.90357	33.5779	3.72882	15.1208	14.4034	14.7621	0.0302804	1.03348	0.0292994	0.976626	0.98089	Not DEG
chr17_30147	1.1282	0	0	0	0	0	0.376067	0	0.188033	0.990775	4.05313	0.244446	0.806885	0.964198	Not DEG
chr6_55714	2.2564	10.4933	2.30828	8.85535	2.65089	7.45764	5.01934	6.32129	5.67032	-0.313193	1.36379	-0.22965	0.818364	0.964198	Not DEG
chr2_38112	1.6923	0	1.15414	0	5.30178	0	0.948813	1.76726	1.35804	-0.936747	2.9394	-0.318687	0.749964	0.964198	Not DEG
chr19_36662	0	0	4.61655	0	0	0	1.53885	0	0.769426	2.80207	3.95471	0.708541	0.478609	0.964198	Not DEG
chr10_8415	0	0	0	0	3.53452	0	0	1.17817	0.589087	-3.0622	3.99601	-0.766315	0.443489	0.964198	Not DEG
chr12_15981	0	0	0	4.91964	0	3.72882	0	2.88282	1.44141	-4.30553	3.12192	-1.37913	0.167855	0.964198	Not DEG
chr19_34449	0	0	0	0	4.41815	0	0	1.47272	0.736358	-3.37739	3.9788	-0.848846	0.395967	0.964198	Not DEG
chr3_43439	0	3.74762	0	0	0	0	1.24921	0	0.624603	2.53878	3.96419	0.640428	0.521894	0.964198	Not DEG
chr1_4873	0	4.49714	0	0	0	0	1.49905	0	0.749524	2.8007	3.95475	0.708186	0.47883	0.964198	Not DEG
chr11_11553	0	0	5.77069	3.93571	0	0	1.92356	1.3119	1.61773	0.475421	3.05797	0.15547	0.876451	0.964198	Not DEG
chr7_59370	0	0	0	4.91964	0	0	0	1.63988	0.81994	-3.52155	3.97206	-0.886579	0.375306	0.964198	Not DEG
chr1_358	0	1.49905	0	0	6.18541	18.6441	0.499682	8.27651	4.38809	-3.96637	2.08186	-1.9052	0.0567538	0.964198	Not DEG
chr16_27996	0	0	0	5.90357	0	0	0	1.96786	0.983928	-3.78151	3.96144	-0.954579	0.339791	0.964198	Not DEG
chr6_55681	1.6923	0	0	0	0	0	0.5641	0	0.28205	1.43938	4.02815	0.357329	0.720845	0.964198	Not DEG
chr3_43952	2.2564	2.99809	3.46242	0.983928	2.65089	0	2.90564	1.21161	2.05862	1.15778	2.09188	0.553464	0.579946	0.964198	Not DEG
chr7_60997	1.6923	8.24476	4.61655	0	1.76726	0	4.8512	0.589087	2.72015	2.80348	2.1316	1.3152	0.188443	0.964198	Not DEG
chr3_42472	0	5.24667	0	0	6.18541	0	1.74889	2.0618	1.90535	-0.267986	2.86239	-0.0936232	0.925408	0.964198	Not DEG
chr8_65336	0	5.24667	0	0	3.53452	0	1.74889	1.17817	1.46353	0.522821	3.1429	0.16635	0.867882	0.964198	Not DEG
chr16_27261	0.5641	0	2.30828	0	0	0	0.957459	0	0.47873	2.11738	3.98335	0.531556	0.595033	0.964198	Not DEG
chr3_44226	0	0	0	0	5.30178	0	0	1.76726	0.88363	-3.63571	3.96717	-0.91645	0.359431	0.964198	Not DEG
chr11_10597	0	0	4.61655	0	0	0	1.53885	0	0.769426	2.80207	3.95471	0.708541	0.478609	0.964198	Not DEG
chr1_363	0	0	0	5.90357	0	0	0	1.96786	0.983928	-3.78151	3.96144	-0.954579	0.339791	0.964198	Not DEG
chr3_44194	2.8205	0	0	3.93571	0	5.59323	0.940167	3.17631	2.05824	-1.65268	2.52117	-0.655524	0.512131	0.964198	Not DEG
chr16_25858	0	0	0	0.983928	0	0	0	0.327976	0.163988	-1.53911	4.08047	-0.377188	0.706034	0.964198	Not DEG
chr9_70198	1.1282	0	0	0	0	3.72882	0.376067	1.24294	0.809503	-1.46407	3.95285	-0.370385	0.711096	0.964198	Not DEG
chr4_48362	0	3.74762	0	0	0	0	1.24921	0	0.624603	2.53878	3.96419	0.640428	0.521894	0.964198	Not DEG
chr5_53141	0	2.24857	1.15414	0.983928	1.76726	0	1.13424	0.917063	1.02565	0.225676	3.00802	0.0750249	0.940195	0.970884	Not DEG
chr5_53719	0	0	5.77069	0	0	0	1.92356	0	0.961782	3.12987	3.94504	0.793367	0.427564	0.964198	Not DEG
chr17_28456	3.3846	0	0	0	0	0	1.1282	0	0.5641	2.41435	3.96929	0.608257	0.543017	0.964198	Not DEG
chr1_3381	3.3846	0	0	3.93571	0	0	1.1282	1.3119	1.22005	-0.209984	3.33861	-0.0628955	0.94985	0.972199	Not DEG
chr1_2869	10.7179	15.74	40.3949	5.90357	5.30178	5.59323	22.2842	5.59953	13.9419	1.97863	1.00133	1.976	0.0481549	0.964198	Up
chr16_27722	0.5641	1.49905	0	0	0	0	0.687716	0	0.343858	1.69206	4.00905	0.42206	0.672981	0.964198	Not DEG
chr10_6326	0	0	0	0.983928	1.76726	0	0	0.917063	0.458531	-2.70492	4.02042	-0.672796	0.501077	0.964198	Not DEG
chr2_39564	2.2564	0	0	0.983928	1.76726	7.45764	0.752133	3.40294	2.07754	-2.02957	2.34118	-0.8669	0.385997	0.964198	Not DEG
chr10_6186	0	3.74762	0	8.85535	0	0	1.24921	2.95178	2.1005	-1.24961	2.77557	-0.450217	0.652554	0.964198	Not DEG
chr3_43124	0	0	5.77069	0	0	0	1.92356	0	0.961782	3.12987	3.94504	0.793367	0.427564	0.964198	Not DEG
chr5_53286	0	0.749524	0	2.95178	0	5.59323	0.249841	2.84834	1.54909	-3.30418	2.85766	-1.15625	0.247578	0.964198	Not DEG
chr15_24293	0	2.99809	0	8.85535	0	0	0.999365	2.95178	1.97557	-1.5689	2.83393	-0.553611	0.579845	0.964198	Not DEG
chrX_72070	0	0	1.15414	0	1.76726	1.86441	0.384713	1.21056	0.797635	-2.08321	3.64033	-0.57226	0.567146	0.964198	Not DEG
chr5_53595	3.3846	0	0	0	0	0	1.1282	0	0.5641	2.41435	3.96929	0.608257	0.543017	0.964198	Not DEG
chr16_27392	8.4615	0	4.61655	5.90357	7.06904	3.72882	4.35935	5.56714	4.96325	-0.357739	1.54564	-0.23145	0.816965	0.964198	Not DEG
chr11_9840	0	0	4.61655	1.96786	0	0	1.53885	0.655952	1.0974	1.04856	3.52783	0.297226	0.766294	0.964198	Not DEG
chr19_36408	0	0	0	4.91964	0	0	0	1.63988	0.81994	-3.52155	3.97206	-0.886579	0.375306	0.964198	Not DEG
chr12_14684	3.3846	0	0	0	0	0	1.1282	0	0.5641	2.41435	3.96929	0.608257	0.543017	0.964198	Not DEG
chr6_56410	4.5128	0	0	0	0	0	1.50427	0	0.752133	2.82241	3.95404	0.713805	0.475348	0.964198	Not DEG
chr1_1941	0	3.74762	0	0	0	0	1.24921	0	0.624603	2.53878	3.96419	0.640428	0.521894	0.964198	Not DEG
chr17_31031	0	0	0	0	4.41815	0	0	1.47272	0.736358	-3.37739	3.9788	-0.848846	0.395967	0.964198	Not DEG
chr9_68187	6.2051	6.74571	0	4.91964	6.18541	0	4.31694	3.70168	4.00931	0.196992	1.77643	0.110892	0.911702	0.964198	Not DEG
chr15_24340	0	0	0	0.983928	0	0	0	0.327976	0.163988	-1.53911	4.08047	-0.377188	0.706034	0.964198	Not DEG
chr4_49860	2.2564	0.749524	0	0	5.30178	11.1865	1.00197	5.49608	3.24903	-2.33896	2.0141	-1.16129	0.245523	0.964198	Not DEG
chr2_40091	6.7692	5.24667	2.30828	0	0	1.86441	4.77471	0.62147	2.69809	3.5151	2.19252	1.60322	0.108886	0.964198	Not DEG
chr3_42743	0	0	0	0	7.06904	0	0	2.35635	1.17817	-4.04753	3.70727	-1.09178	0.274929	0.964198	Not DEG
chr3_44926	0	7.49524	0	0	2.65089	0	2.49841	0.88363	1.69102	1.43068	3.0162	0.47433	0.635264	0.964198	Not DEG
chr18_31590	0	0	0	2.95178	0.88363	0	0	1.27847	0.639236	-3.16967	3.98973	-0.794457	0.426929	0.964198	Not DEG
chr11_9590	2.2564	0	1.15414	0	4.41815	0	1.13685	1.47272	1.30478	-0.412356	2.97492	-0.138611	0.889758	0.964198	Not DEG
chr7_61504	0	0	0	0	0	14.9153	0	4.97176	2.48588	-5.06627	2.91314	-1.73911	0.0820147	0.964198	Not DEG
chr11_9754	2.8205	0	0	0	0	0	0.940167	0	0.470083	2.15666	3.98132	0.541695	0.588029	0.964198	Not DEG
chr6_56675	2.2564	3.74762	1.15414	2.95178	0	0	2.38605	0.983928	1.68499	1.22132	2.47502	0.493459	0.621688	0.964198	Not DEG
chr9_67877	0	0	3.46242	0.983928	2.65089	11.1865	1.15414	4.94043	3.04728	-2.19061	2.10523	-1.04056	0.298081	0.964198	Not DEG
chr2_41124	3.3846	5.24667	11.5414	4.91964	0	1.86441	6.72422	2.26135	4.49278	1.55304	1.62618	0.955023	0.339566	0.964198	Not DEG
chr2_40041	18.0512	5.99619	25.3911	20.6625	18.5562	26.1017	16.4795	21.7735	19.1265	-0.404967	0.86732	-0.466917	0.640559	0.964198	Not DEG
chr2_39395	2.8205	0	0	0	8.8363	0	0.940167	2.94543	1.9428	-1.61556	2.8317	-0.570526	0.568321	0.964198	Not DEG
chr2_41176	0	0	0	4.91964	0	1.86441	0	2.26135	1.13068	-3.96617	3.43227	-1.15555	0.247864	0.964198	Not DEG
chr17_30384	5.0769	3.74762	5.77069	3.93571	7.95267	1.86441	4.86507	4.58426	4.72467	0.0414637	1.39993	0.0296183	0.976371	0.98089	Not DEG
chr14_21552	0	0	0	5.90357	0	0	0	1.96786	0.983928	-3.78151	3.96144	-0.954579	0.339791	0.964198	Not DEG
chr14_21904	1.1282	0	0	0	0	0	0.376067	0	0.188033	0.990775	4.05313	0.244446	0.806885	0.964198	Not DEG
chrX_72318	10.7179	22.4857	19.6204	19.6786	9.71993	1.86441	17.608	10.421	14.0145	0.712906	1.01274	0.703941	0.48147	0.964198	Not DEG
chr4_49368	9.0256	34.4781	8.07897	36.4053	14.1381	14.9153	17.1942	21.8196	19.5069	-0.346551	0.926733	-0.373949	0.708442	0.964198	Not DEG
chr3_43895	0	3.74762	0	0	0	0	1.24921	0	0.624603	2.53878	3.96419	0.640428	0.521894	0.964198	Not DEG
chr11_11908	18.6153	13.4914	5.77069	11.8071	14.1381	27.9662	12.6258	17.9705	15.2981	-0.469055	0.927652	-0.505637	0.613112	0.964198	Not DEG
chr1_2360	3.3846	0	0	0	0	0	1.1282	0	0.5641	2.41435	3.96929	0.608257	0.543017	0.964198	Not DEG
chr12_14983	0	0	0	0	4.41815	0	0	1.47272	0.736358	-3.37739	3.9788	-0.848846	0.395967	0.964198	Not DEG
chr14_21561	0	0.749524	0	0	0	0	0.249841	0	0.124921	0.384462	4.08047	0.0942199	0.924934	0.964198	Not DEG
chr8_65274	0	0	5.77069	0	0	0	1.92356	0	0.961782	3.12987	3.94504	0.793367	0.427564	0.964198	Not DEG
chr14_20466	0	0	0	7.87142	0	0	0	2.62381	1.3119	-4.19569	3.56801	-1.17592	0.239628	0.964198	Not DEG
chr3_43996	0	2.24857	0	0	0	0	0.749524	0	0.374762	1.80581	4.00145	0.45129	0.651781	0.964198	Not DEG
chr10_7576	1.6923	5.99619	8.07897	0.983928	6.18541	3.72882	5.25582	3.63272	4.44427	0.507947	1.50397	0.337738	0.735561	0.964198	Not DEG
chr10_7989	1.6923	0	0	0	0	0	0.5641	0	0.28205	1.43938	4.02815	0.357329	0.720845	0.964198	Not DEG
chr15_25317	1.6923	0.749524	0	0	0	3.72882	0.813941	1.24294	1.02844	-0.468358	3.28205	-0.142703	0.886525	0.964198	Not DEG
chr2_38221	3.3846	13.4914	10.3872	2.95178	12.3708	26.1017	9.08776	13.8081	11.4479	-0.582903	1.10819	-0.525995	0.598892	0.964198	Not DEG
chr2_40420	1.6923	8.99428	1.15414	0	0	0	3.94691	0	1.97345	4.19647	2.58201	1.62527	0.104104	0.964198	Not DEG
chrX_71659	11.8461	0	2.30828	0	0	3.72882	4.71813	1.24294	2.98053	2.1254	2.32605	0.913739	0.360854	0.964198	Not DEG
chr7_61117	8.4615	11.2429	0	0	5.30178	0	6.56812	1.76726	4.16769	1.82285	1.98905	0.916442	0.359435	0.964198	Not DEG
chr5_51947	0	0	6.92483	0	0	0	2.30828	0	1.15414	3.39493	3.77906	0.898354	0.368997	0.964198	Not DEG
chr11_9296	0	4.49714	0	0	0	0	1.49905	0	0.749524	2.8007	3.95475	0.708186	0.47883	0.964198	Not DEG
chr9_70362	1.1282	0	0	0	0	0	0.376067	0	0.188033	0.990775	4.05313	0.244446	0.806885	0.964198	Not DEG
chr7_63251	0	0.749524	1.15414	1.96786	1.76726	0	0.634554	1.24504	0.939796	-1.07776	3.11123	-0.34641	0.729034	0.964198	Not DEG
chr8_65584	6.2051	9.74381	27.6993	13.775	15.0217	16.7797	14.5494	15.1921	14.8708	-0.08285	0.948037	-0.0873911	0.930361	0.966464	Not DEG
chr5_52868	0	0	0	0	0.88363	0	0	0.294543	0.147272	-1.53911	4.08047	-0.377188	0.706034	0.964198	Not DEG
chr11_13450	0	0	0	0	0	1.86441	0	0.62147	0.310735	-1.53911	4.08047	-0.377188	0.706034	0.964198	Not DEG
chr8_63312	0	0	5.77069	0	0	0	1.92356	0	0.961782	3.12987	3.94504	0.793367	0.427564	0.964198	Not DEG
chr11_14121	0	4.49714	0	0	0	0	1.49905	0	0.749524	2.8007	3.95475	0.708186	0.47883	0.964198	Not DEG
chr13_18526	0	1.49905	0	2.95178	0	0	0.499682	0.983928	0.741805	-0.952863	3.96998	-0.240017	0.810317	0.964198	Not DEG
chr10_8122	1.6923	2.24857	0	0.983928	0	0	1.31362	0.327976	0.8208	1.66153	3.53737	0.469709	0.638563	0.964198	Not DEG
chr10_5553	1.1282	0	0	0	3.53452	0	0.376067	1.17817	0.77712	-1.4941	3.96809	-0.376528	0.706524	0.964198	Not DEG
chr17_30163	5.641	2.24857	0	0	0.88363	0	2.62986	0.294543	1.4622	2.66491	2.88432	0.923931	0.355522	0.964198	Not DEG
chr19_33862	7.3333	2.24857	6.92483	10.8232	10.6036	3.72882	5.50223	8.3852	6.94372	-0.636456	1.22364	-0.520133	0.602971	0.964198	Not DEG
chr9_67039	0	3.74762	0	0	0	0	1.24921	0	0.624603	2.53878	3.96419	0.640428	0.521894	0.964198	Not DEG
chr8_66537	3.9487	0	0	0	0	0	1.31623	0	0.658117	2.63279	3.9606	0.664744	0.506214	0.964198	Not DEG
chr15_25439	0	2.24857	2.30828	7.87142	0	0	1.51895	2.62381	2.07138	-0.844933	2.542	-0.332389	0.739595	0.964198	Not DEG
chr10_6052	0	0	0	4.91964	0	0	0	1.63988	0.81994	-3.52155	3.97206	-0.886579	0.375306	0.964198	Not DEG
chr2_40375	0	1.49905	0	0	0	0	0.499682	0	0.249841	1.26557	4.03752	0.313453	0.753937	0.964198	Not DEG
chr4_47360	0	2.99809	2.30828	0	0	1.86441	1.76879	0.62147	1.19513	2.0578	3.1394	0.655475	0.512162	0.964198	Not DEG
chr17_31288	0.5641	2.24857	2.30828	3.93571	0	0	1.70698	1.3119	1.50944	0.313348	2.59146	0.120915	0.903758	0.964198	Not DEG
chr2_36903	5.641	5.24667	2.30828	10.8232	4.41815	13.0509	4.39865	9.43074	6.9147	-1.05796	1.21598	-0.870048	0.384274	0.964198	Not DEG
chr3_44609	0	0.749524	3.46242	1.96786	0	0	1.40398	0.655952	1.02997	0.914945	3.29454	0.277715	0.781231	0.964198	Not DEG
chr4_46561	0	4.49714	0	0	0	0	1.49905	0	0.749524	2.8007	3.95475	0.708186	0.47883	0.964198	Not DEG
chrX_72396	2.8205	0	3.46242	0	0	0	2.09431	0	1.04715	3.27122	3.49949	0.93477	0.349907	0.964198	Not DEG
chr12_14779	0	0	0	8.85535	0	0	0	2.95178	1.47589	-4.36527	3.42057	-1.27618	0.201891	0.964198	Not DEG
chr2_38924	0	0	0	8.85535	7.06904	0	0	5.30813	2.65407	-5.21786	2.5008	-2.08647	0.0369359	0.964198	Down
chr1_3375	0	0	0	5.90357	0	0	0	1.96786	0.983928	-3.78151	3.96144	-0.954579	0.339791	0.964198	Not DEG
chr16_27283	0	0	0	4.91964	0	3.72882	0	2.88282	1.44141	-4.30553	3.12192	-1.37913	0.167855	0.964198	Not DEG
